# Supplementary material for: A hierarchical regulatory network analysis of the vitamin D induced transcriptome reveals novel regulators and complete VDR dependency in monocytes
Source: Sci Rep. 2021 Mar 22;11:6518. doi: 10.1038/s41598-021-86032-5 (PMC7985518; doi:10.1038/s41598-021-86032-5)
Supplement: Supplementary file 2 — Supplementary Table 2 [file 41598_2021_86032_MOESM2_ESM.xlsx]

## Sheet: V24_KO vs V24_NTC
EnsemblID	GeneSymbol	V24_KO_N1	V24_KO_N2	V24_KO_N3	V24_KO_N4	V24_NTC_N1	V24_NTC_N2	V24_NTC_N3	V24_NTC_N4	baseMean	log2FoldChange	lfcSE	stat	pvalue	padj
ENSG00000000003	TSPAN6	115	151	137	239	81	120	164	217	183.469	0.352182	0.156236	2.25416	0.024186	0.328184
ENSG00000000005	TNMD	0	0	0	0	0	0	0	0	0
ENSG00000000419	DPM1	1705	1666	1289	2878	1456	1891	2368	3155	2205.41	-0.0685694	0.144984	-0.472945	0.636252	1
ENSG00000000457	SCYL3	271	206	240	270	251	233	395	332	308.36	-0.10518	0.0912259	-1.15296	0.248926	1
ENSG00000000460	C1orf112	771	571	580	557	591	556	638	677	722.78	0.168649	0.0950617	1.7741	0.0760458	0.650227
ENSG00000000938	FGR	97	51	76	71	156	123	163	120	90.8831	-0.775158	0.135702	-5.71219	1.1153e-08	9.59979e-07
ENSG00000000971	CFH	0	0	0	0	0	0	0	0	0.14669	0	5.23861	0	1	1
ENSG00000001036	FUCA2	2230	1748	1684	1408	1929	1747	2330	1775	1976.39	0.0222842	0.0465003	0.479228	0.631777	1
ENSG00000001084	GCLC	534	416	447	306	466	503	627	442	521.009	-0.100352	0.071538	-1.40279	0.160681	0.937231
ENSG00000001167	NFYA	2330	1588	1761	1498	1608	1661	1920	1908	2112.14	0.169659	0.0730722	2.3218	0.0202438	0.292985
ENSG00000001460	STPG1	158	106	129	115	139	76	248	90	160.885	0.130727	0.149604	0.873824	0.382214	1
ENSG00000001461	NIPAL3	454	269	305	225	297	334	415	235	397.72	0.122786	0.0890684	1.37855	0.168033	0.955298
ENSG00000001497	LAS1L	2187	1559	1740	1414	1831	1392	1853	1551	1940.19	0.21962	0.0631799	3.47611	0.000508737	0.0164585
ENSG00000001561	ENPP4	53	39	37	46	40	44	51	47	54.6112	0.111483	0.180385	0.618027	0.536557	1
ENSG00000001617	SEMA3F	129	82	115	67	94	95	105	73	102.766	0.251514	0.143324	1.75486	0.0792827	0.665769
ENSG00000001626	CFTR	0	0	0	0	0	0	0	0	0
ENSG00000001629	ANKIB1	572	381	404	283	465	504	548	414	512.871	-0.0969022	0.0817854	-1.18483	0.236083	1
ENSG00000001630	CYP51A1	42	101	35	21	35	96	39	34	58.475	0.103219	0.200776	0.514101	0.607181	1
ENSG00000001631	KRIT1	210	140	176	135	155	133	230	170	185.276	0.111617	0.0985973	1.13205	0.257613	1
ENSG00000002016	RAD52	141	96	121	73	140	114	188	101	133.364	-0.16406	0.120365	-1.36302	0.172875	0.969095
ENSG00000002079	MYH16	1	0	1	0	1	2	1	1	0.75845	-1.11503	1.43053	-0.779453	0.435713	1
ENSG00000002330	BAD	102	122	81	106	108	119	110	114	114.104	0.0231696	0.151255	0.153182	0.878255	1
ENSG00000002549	LAP3	906	650	614	661	922	739	932	913	823.271	-0.149876	0.0667093	-2.2467	0.0246593	0.332098
ENSG00000002586	CD99	0	0	0	0	0	0	0	0	0
ENSG00000002586	CD99	0	0	0	0	0	0	0	0	0.0167248	0	5.94828	0	1	1
ENSG00000002587	HS3ST1	0	0	0	0	0	0	0	0	0
ENSG00000002726	AOC1	454	245	305	317	763	446	676	648	405.366	-0.785316	0.0793168	-9.901	4.12138e-23	1.26776e-20
ENSG00000002745	WNT16	0	0	0	0	1	0	0	0	0.586049	-0.5497	2.09066	-0.262931	0.792604	1
ENSG00000002746	HECW1	37	20	18	36	28	19	52	36	39.1168	-0.0857501	0.241081	-0.35569	0.722073	1
ENSG00000002822	MAD1L1	22	38	25	34	15	33	27	50	38.2386	0.142945	0.243667	0.586642	0.557444	1
ENSG00000002834	LASP1	5649	3502	4914	3926	5777	4112	7194	5122	5318.26	-0.128728	0.0484356	-2.65771	0.00786729	0.145226
ENSG00000002919	SNX11	545	589	511	473	611	562	845	589	644.925	-0.11494	0.0769729	-1.49325	0.135373	0.86842
ENSG00000002933	TMEM176A	272	157	250	260	658	475	708	746	335.367	-1.29642	0.105816	-12.2516	1.64743e-34	8.35469e-32
ENSG00000003056	M6PR	2469	1569	1844	2081	2374	1818	2270	2982	2375.14	-0.0755612	0.070095	-1.07798	0.281042	1
ENSG00000003096	KLHL13	211	125	175	137	120	107	143	157	200.829	0.460313	0.120655	3.81513	0.000136111	0.00533192
ENSG00000003137	CYP26B1	246	153	237	238	755	637	860	576	348.588	-1.54594	0.120195	-12.862	7.36818e-38	4.32052e-35
ENSG00000003147	ICA1	286	220	269	279	221	201	402	252	300.295	0.174757	0.0923928	1.89145	0.0585638	0.564982
ENSG00000003249	DBNDD1	490	242	333	225	406	290	492	295	394.112	-0.0600172	0.106722	-0.562372	0.573863	1
ENSG00000003393	ALS2	821	561	678	462	664	615	875	582	756.687	0.0454155	0.0650984	0.697643	0.4854	1
ENSG00000003400	CASP10	372	288	315	337	329	331	576	353	409.72	-0.0765923	0.0837159	-0.914907	0.36024	1
ENSG00000003402	CFLAR	2634	1481	1855	1111	2167	2132	3148	1843	2204.96	-0.262195	0.0832485	-3.14955	0.00163525	0.0431255
ENSG00000003436	TFPI	0	0	0	0	0	1	0	0	0.0815383	-0.549692	5.94828	-0.0924119	0.926371	1
ENSG00000003509	NDUFAF7	350	200	275	343	324	298	342	415	342.68	-0.0842424	0.100024	-0.842222	0.399664	1
ENSG00000003756	RBM5	1664	1139	1362	911	1458	1221	2120	1095	1543.91	-0.0341251	0.0699577	-0.487796	0.625694	1
ENSG00000003987	MTMR7	33	31	42	30	42	44	94	87	47.5336	-0.739419	0.198132	-3.73195	0.000190003	0.00708087
ENSG00000003989	SLC7A2	84	98	82	76	171	247	360	297	141.652	-1.44938	0.130904	-11.0721	1.71406e-28	6.99186e-26
ENSG00000004059	ARF5	786	521	640	722	788	457	743	772	722.13	0.128754	0.0964882	1.33441	0.182071	0.991405
ENSG00000004139	SARM1	21	13	14	10	30	28	46	19	23.6738	-0.900421	0.28193	-3.19377	0.00140426	0.0378042
ENSG00000004142	POLDIP2	2125	1498	1739	1410	2041	1521	2260	1710	1947.16	0.0148699	0.063382	0.234608	0.814513	1
ENSG00000004399	PLXND1	2581	1454	2030	1437	2404	1856	3022	1746	2275.88	-0.105045	0.0562976	-1.86589	0.0620562	0.584441
ENSG00000004455	AK2	9279	5152	7269	8937	8777	5725	9731	10939	8628.15	-0.0246162	0.0614268	-0.400741	0.688611	1
ENSG00000004468	CD38	187	94	96	91	480	376	415	308	174.815	-1.64405	0.126028	-13.0451	6.77635e-39	4.31022e-36
ENSG00000004478	FKBP4	747	570	595	404	754	544	457	493	629.185	0.202649	0.140213	1.4453	0.148374	0.905393
ENSG00000004487	KDM1A	2800	1980	2315	1786	2341	2014	2405	2085	2479.22	0.160551	0.0662468	2.42353	0.0153704	0.242464
ENSG00000004534	RBM6	1868	1082	1320	934	1494	1205	1461	1059	1417.9	0.132167	0.0886109	1.49154	0.135819	0.86953
ENSG00000004660	CAMKK1	41	33	27	16	28	32	34	22	30.3278	0.15258	0.245336	0.621924	0.533992	1
ENSG00000004700	RECQL	477	424	398	481	374	467	412	656	521.77	0.091057	0.0976856	0.932144	0.351262	1
ENSG00000004766	VPS50	372	246	325	576	356	349	449	639	450.716	-0.0831874	0.119084	-0.698558	0.484828	1
ENSG00000004776	HSPB6	2	0	0	1	0	1	4	0	1.21338	-0.360058	1.22103	-0.29488	0.768086	1
ENSG00000004777	ARHGAP33	228	140	192	121	191	167	225	123	171.458	0.113039	0.270698	0.417583	0.676252	1
ENSG00000004779	NDUFAB1	1080	1739	1003	1383	1219	1989	1354	1758	1490.45	-0.113463	0.0970011	-1.16971	0.242119	1
ENSG00000004799	PDK4	0	2	2	1	3	3	1	2	3.44037	-0.700129	0.892508	-0.784451	0.432775	1
ENSG00000004809	SLC22A16	1093	830	836	896	778	822	952	846	1008.46	0.272057	0.065721	4.13957	3.47954e-05	0.00158265
ENSG00000004838	ZMYND10	7	2	7	5	6	6	7	6	6.51354	-0.107813	0.506817	-0.212726	0.831541	1
ENSG00000004846	ABCB5	0	0	0	0	0	0	0	0	0.0469486	0	5.94828	0	1	1
ENSG00000004848	ARX	40	36	50	30	45	40	65	52	49.4411	-0.187055	0.195319	-0.957689	0.33822	1
ENSG00000004864	SLC25A13	519	439	420	336	427	420	621	428	514.251	0.026293	0.0701859	0.37462	0.707943	1
ENSG00000004866	ST7	528	313	423	351	421	299	541	442	450.006	0.0932655	0.0846226	1.10213	0.270403	1
ENSG00000004897	CDC27	2917	2092	2264	1896	2284	2541	3237	2754	2847.38	-0.0749892	0.0586092	-1.27948	0.200729	1
ENSG00000004939	SLC4A1	1	0	0	0	0	0	0	2	0.0987515	-0.369293	5.94429	-0.0621257	0.950463	1
ENSG00000004948	CALCR	0	0	0	0	0	0	0	0	0
ENSG00000004961	HCCS	664	471	494	506	672	546	591	724	616.094	-0.0862405	0.0985551	-0.875048	0.381548	1
ENSG00000004975	DVL2	608	472	526	376	525	423	685	493	559.211	0.0734188	0.0692168	1.06071	0.288823	1
ENSG00000005001	PRSS22	0	0	0	0	0	0	0	0	0
ENSG00000005007	UPF1	2393	2034	1734	1216	2122	2316	2443	1466	2143.67	-0.0230652	0.0732114	-0.315049	0.752725	1
ENSG00000005020	SKAP2	1115	730	737	779	777	836	908	919	1004.87	0.118146	0.0657028	1.79818	0.0721477	0.632601
ENSG00000005022	SLC25A5	6127	5458	5144	4705	6942	6675	7480	6577	6237.22	-0.204051	0.0552842	-3.69094	0.000223426	0.00813262
ENSG00000005059	MCUB	7	5	5	9	5	3	5	5	5.46906	0.696437	0.533139	1.3063	0.191452	1
ENSG00000005073	HOXA11	547	434	473	352	425	340	519	328	483.155	0.33702	0.0894509	3.76766	0.000164787	0.00625925
ENSG00000005075	POLR2J	381	272	293	380	396	261	407	385	374.103	0.045323	0.115011	0.394075	0.693526	1
ENSG00000005100	DHX33	478	377	342	227	406	418	453	293	416.322	0.00480089	0.0838506	0.0572554	0.954342	1
ENSG00000005102	MEOX1	0	0	0	0	0	0	0	0	0
ENSG00000005108	THSD7A	2428	1641	1879	1370	1576	1968	2768	1737	2392.48	0.0338677	0.0914952	0.370158	0.711265	1
ENSG00000005156	LIG3	1195	716	901	662	971	766	1247	730	1013.23	0.0691775	0.0608317	1.13719	0.255457	1
ENSG00000005175	RPAP3	1150	749	954	1242	972	888	1288	1631	1253.6	-0.03724	0.0950957	-0.391605	0.69535	1
ENSG00000005187	ACSM3	24	8	8	18	22	13	34	13	19.1892	-0.326939	0.381743	-0.856437	0.391756	1
ENSG00000005189	AC004381.6	405	300	311	407	242	187	428	285	390.238	0.522049	0.095504	5.46625	4.59653e-08	3.61632e-06
ENSG00000005194	CIAPIN1	1313	1024	1104	1021	1409	1165	1657	1250	1298.08	-0.122096	0.0691062	-1.76679	0.0772637	0.656304
ENSG00000005206	SPPL2B	803	671	642	452	687	795	914	553	706.666	-0.0331821	0.107525	-0.308599	0.757627	1
ENSG00000005238	FAM214B	152	80	151	153	246	131	260	242	172.961	-0.540059	0.116029	-4.65453	3.24728e-06	0.000184923
ENSG00000005243	COPZ2	22	21	20	26	24	20	30	27	28.514	0.00642447	0.25073	0.025623	0.979558	1
ENSG00000005249	PRKAR2B	232	210	179	215	208	262	299	343	253.347	-0.234241	0.102494	-2.28542	0.0222884	0.312464
ENSG00000005302	MSL3	561	382	457	455	618	553	866	619	581.073	-0.338519	0.0693237	-4.88316	1.04401e-06	6.47595e-05
ENSG00000005339	CREBBP	1866	939	1140	684	1508	1307	2803	982	1595.83	-0.327346	0.112449	-2.91106	0.00360206	0.0798768
ENSG00000005379	TSPOAP1	389	292	340	172	288	316	382	204	357.138	0.155574	0.235194	0.661469	0.508311	1
ENSG00000005381	MPO	1031	700	902	1101	943	694	1135	1002	1039.11	0.156443	0.0678975	2.3041	0.0212169	0.302518
ENSG00000005421	PON1	0	0	0	0	0	0	0	0	0
ENSG00000005436	GCFC2	403	283	302	411	338	312	502	505	430.618	-0.0577608	0.0832965	-0.693436	0.488036	1
ENSG00000005448	WDR54	72	94	55	66	75	80	74	60	74.5401	0.157107	0.15986	0.982779	0.325716	1
ENSG00000005469	CROT	42	37	42	35	26	50	52	45	47.1256	0.0281638	0.198908	0.141592	0.887403	1
ENSG00000005471	ABCB4	0	0	1	0	23	26	49	18	5.56025	-6.317	1.07748	-5.86277	4.55207e-09	4.20764e-07
ENSG00000005483	KMT2E	1754	765	1107	717	1310	1034	1792	984	1398.69	-0.115268	0.0973271	-1.18434	0.23628	1
ENSG00000005486	RHBDD2	206	142	189	161	217	152	345	186	198.096	-0.159359	0.112386	-1.41797	0.1562	0.927613
ENSG00000005513	SOX8	0	0	0	0	0	0	0	0	0
ENSG00000005700	IBTK	1364	1196	1034	882	1223	1786	1749	1279	1446.4	-0.260812	0.0629734	-4.14162	3.44865e-05	0.00157447
ENSG00000005801	ZNF195	939	690	897	1226	892	864	1665	1519	1151.82	-0.192072	0.108219	-1.77484	0.075925	0.649496
ENSG00000005810	MYCBP2	6708	4546	4843	2701	4810	6073	6353	3694	5926.21	-0.0259381	0.105394	-0.246106	0.8056	1
ENSG00000005812	FBXL3	2218	1281	1606	1592	1481	1596	2685	1972	1993.11	-0.0278724	0.0790332	-0.352667	0.724338	1
ENSG00000005844	ITGAL	761	429	636	611	1158	833	1913	1068	844.124	-0.825781	0.0819238	-10.0799	6.78206e-24	2.2326e-21
ENSG00000005882	PDK2	211	88	158	135	161	99	238	134	169.206	0.0834364	0.118201	0.705885	0.480259	1
ENSG00000005884	ITGA3	3	5	2	2	4	8	2	3	3.42992	-0.343804	0.717031	-0.479483	0.631595	1
ENSG00000005889	ZFX	709	437	502	410	489	580	799	577	627.928	-0.092383	0.0828651	-1.11486	0.26491	1
ENSG00000005893	LAMP2	8248	6203	5727	4733	5962	6717	7183	5872	7315.99	0.100975	0.0446722	2.26036	0.0237991	0.324893
ENSG00000005961	ITGA2B	9	7	9	12	9	12	19	14	10.948	-0.350054	0.381202	-0.918288	0.358468	1
ENSG00000005981	ASB4	0	0	0	0	0	0	0	0	0.0727146	0	5.94828	0	1	1
ENSG00000006007	GDE1	1221	911	951	722	1077	1150	1225	1020	1123.39	-0.0802896	0.0604663	-1.32784	0.184231	0.994796
ENSG00000006015	C19orf60	255	364	183	248	248	318	291	241	281.019	0.085928	0.120009	0.716015	0.473982	1
ENSG00000006016	CRLF1	5	5	2	2	5	6	8	2	5.23284	-0.416849	0.587537	-0.709485	0.478023	1
ENSG00000006025	OSBPL7	199	118	195	129	190	178	215	119	166.64	0.0351888	0.157871	0.222896	0.823616	1
ENSG00000006042	TMEM98	0	0	0	0	0	0	0	1	0.0513401	-0.549692	5.94828	-0.0924119	0.926371	1
ENSG00000006047	YBX2	2	7	7	2	10	5	14	2	4.48037	-0.505908	0.603327	-0.83853	0.401733	1
ENSG00000006059	KRT33A	1	0	0	0	0	0	0	0	0.215662	0.892988	3.63029	0.245983	0.805696	1
ENSG00000006062	MAP3K14	20	21	11	12	16	14	38	18	24.6328	-0.21309	0.305821	-0.696781	0.48594	1
ENSG00000006071	ABCC8	0	0	0	0	0	0	0	0	0.0343712	0	5.94828	0	1	1
ENSG00000006116	CACNG3	0	0	0	0	0	0	0	0	0
ENSG00000006118	TMEM132A	4	4	5	2	6	2	4	0	2.85307	0.516425	0.771686	0.669216	0.503357	1
ENSG00000006125	AP2B1	5180	3077	3964	2586	4219	3601	5277	3273	4488.51	0.00206079	0.054492	0.0378183	0.969833	1
ENSG00000006128	TAC1	0	0	0	0	0	0	0	0	0.0248622	0	5.94828	0	1	1
ENSG00000006194	ZNF263	1106	768	832	882	982	907	1363	1124	1051.56	-0.110003	0.0633934	-1.73524	0.082698	0.680954
ENSG00000006210	CX3CL1	0	0	0	0	0	0	0	0	0
ENSG00000006282	SPATA20	131	100	107	168	138	107	185	131	143.909	0.0286105	0.130733	0.218846	0.82677	1
ENSG00000006283	CACNA1G	0	0	0	0	0	0	0	1	0.285832	-0.514079	2.73772	-0.187776	0.851052	1
ENSG00000006327	TNFRSF12A	28	25	14	34	25	25	16	24	31.6976	0.316511	0.246713	1.28291	0.199524	1
ENSG00000006377	DLX6	0	1	0	0	0	0	0	0	0.0587601	0.892978	5.94828	0.150124	0.880667	1
ENSG00000006432	MAP3K9	77	48	59	25	50	50	80	40	61.0961	0.0726783	0.174616	0.416218	0.677251	1
ENSG00000006451	RALA	1488	1178	1174	1197	1507	1647	2000	1905	1571.42	-0.31374	0.0605199	-5.18408	2.17087e-07	1.53136e-05
ENSG00000006453	BAIAP2L1	8	5	5	3	4	5	2	3	5.8832	0.723266	0.57932	1.24847	0.211857	1
ENSG00000006459	KDM7A	63	45	55	42	51	75	178	64	85.0271	-0.541422	0.231641	-2.33733	0.0194221	0.284583
ENSG00000006468	ETV1	85	74	71	66	51	54	125	74	99.812	0.174209	0.153135	1.13762	0.255281	1
ENSG00000006530	AGK	415	290	326	320	326	265	438	425	409.523	0.0768986	0.0840116	0.915332	0.360017	1
ENSG00000006534	ALDH3B1	978	570	771	913	860	578	1179	961	945.205	0.0377819	0.0683475	0.55279	0.580407	1
ENSG00000006555	TTC22	0	0	0	0	0	0	0	0	0
ENSG00000006576	PHTF2	516	318	398	340	356	407	490	483	478.173	0.0211614	0.0797066	0.265491	0.790632	1
ENSG00000006606	CCL26	0	1	0	1	0	0	0	0	0.361182	1.75901	2.67094	0.658572	0.510171	1
ENSG00000006607	FARP2	939	640	600	373	745	833	918	589	809.522	-0.151474	0.101197	-1.49683	0.134438	0.865458
ENSG00000006611	USH1C	0	0	0	0	0	0	0	0	0.0326108	0	5.94828	0	1	1
ENSG00000006625	GGCT	651	713	520	696	616	768	761	790	708.12	-0.0155688	0.0802176	-0.194081	0.846112	1
ENSG00000006634	DBF4	948	616	761	623	746	716	1134	762	847.983	-0.0134309	0.065527	-0.204968	0.837597	1
ENSG00000006638	TBXA2R	160	149	134	116	231	250	306	198	176.281	-0.641503	0.110864	-5.78642	7.1903e-09	6.42471e-07
ENSG00000006652	IFRD1	950	773	773	1139	1026	1001	2352	1736	1236.48	-0.499886	0.193832	-2.57896	0.00990979	0.173864
ENSG00000006659	LGALS14	0	0	0	0	0	0	0	0	0.026998	0	5.94828	0	1	1
ENSG00000006695	COX10	330	184	233	156	345	247	403	297	289.558	-0.366975	0.0882721	-4.15732	3.22008e-05	0.00148274
ENSG00000006704	GTF2IRD1	270	172	209	137	230	183	413	168	234.667	-0.127217	0.115624	-1.10026	0.271219	1
ENSG00000006712	PAF1	1627	911	1247	956	1385	850	1682	1035	1341.15	0.112889	0.0602533	1.87357	0.0609892	0.579738
ENSG00000006715	VPS41	1586	1060	1333	1164	1277	1380	1653	1633	1527.48	-0.0422761	0.066798	-0.632895	0.526802	1
ENSG00000006740	ARHGAP44	37	24	18	13	25	33	41	16	30.5726	-0.17212	0.272076	-0.632618	0.526983	1
ENSG00000006744	ELAC2	923	666	674	509	866	668	935	588	786.485	0.0208728	0.0720697	0.28962	0.772107	1
ENSG00000006747	SCIN	55	46	49	37	43	53	62	46	54.0026	0.042727	0.175172	0.243915	0.807297	1
ENSG00000006756	ARSD	962	565	785	681	814	644	1218	799	896.936	-0.0344162	0.0561357	-0.613089	0.539817	1
ENSG00000006757	PNPLA4	243	148	194	197	218	161	278	258	229.399	-0.0470668	0.102263	-0.460254	0.645334	1
ENSG00000006788	MYH13	0	0	0	0	0	1	1	0	0.187723	-1.1629	3.75496	-0.309698	0.75679	1
ENSG00000006831	ADIPOR2	3180	2311	2608	2019	2651	2569	3307	2579	3039.68	0.0265667	0.0411184	0.646102	0.518213	1
ENSG00000006837	CDKL3	11	15	6	16	6	14	6	18	14.0351	0.316533	0.408304	0.775237	0.438199	1
ENSG00000007001	UPP2	0	0	0	0	0	0	1	0	0.11199	-0.519078	5.94621	-0.0872957	0.930437	1
ENSG00000007038	PRSS21	0	0	0	0	0	0	0	0	0
ENSG00000007047	MARK4	880	469	594	446	765	571	956	604	720.109	-0.121349	0.062564	-1.9396	0.0524283	0.530045
ENSG00000007062	PROM1	0	0	0	0	0	0	0	0	0.0297637	0	5.94828	0	1	1
ENSG00000007080	CCDC124	861	546	641	511	811	516	788	587	711.325	0.0830737	0.0811253	1.02402	0.305827	1
ENSG00000007129	CEACAM21	31	18	21	29	24	11	50	30	27.5995	0.023517	0.26699	0.0880821	0.929811	1
ENSG00000007168	PAFAH1B1	1402	1010	1047	731	1093	1177	1531	914	1285.95	-0.0110552	0.0616881	-0.179211	0.857772	1
ENSG00000007171	NOS2	1	1	1	1	1	0	0	0	0.749258	1.88406	1.51595	1.24282	0.213933	1
ENSG00000007174	DNAH9	0	0	0	0	0	0	0	0	0.0167248	0	5.94828	0	1	1
ENSG00000007202	KIAA0100	5201	3127	3871	2389	4319	3852	4717	3075	4277.31	0.00153823	0.0801733	0.0191863	0.984692	1
ENSG00000007216	SLC13A2	0	0	0	0	0	0	0	0	0
ENSG00000007237	GAS7	605	321	398	395	1155	1021	1560	1216	683.941	-1.37215	0.0641933	-21.3752	2.27338e-101	7.1096e-98
ENSG00000007255	TRAPPC6A	311	330	262	438	301	269	348	377	342.591	0.210431	0.108995	1.93064	0.0535276	0.535961
ENSG00000007264	MATK	67	114	81	74	99	103	117	85	93.1798	-0.0917732	0.160696	-0.571099	0.567933	1
ENSG00000007306	CEACAM7	0	0	0	0	0	0	0	0	0
ENSG00000007312	CD79B	9	11	9	12	19	11	20	29	11.8498	-0.751771	0.345455	-2.17618	0.0295421	0.370912
ENSG00000007314	SCN4A	2	1	0	9	4	5	20	9	6.00627	-1.28144	0.644196	-1.98921	0.046678	0.495399
ENSG00000007341	ST7L	231	165	187	175	189	173	251	203	228.317	0.064335	0.104299	0.616831	0.537346	1
ENSG00000007350	TKTL1	352	140	209	105	293	140	276	92	238.201	0.160507	0.130726	1.22781	0.219518	1
ENSG00000007372	PAX6	2	2	3	1	2	0	11	1	2.08476	-0.187862	0.917969	-0.20465	0.837846	1
ENSG00000007376	RPUSD1	631	628	503	412	618	607	573	495	571.081	0.0779176	0.104719	0.744065	0.456837	1
ENSG00000007384	RHBDF1	132	95	116	100	82	86	141	79	125.554	0.375876	0.130799	2.8737	0.004057	0.087551
ENSG00000007392	LUC7L	748	637	582	435	641	664	697	467	609.895	0.119987	0.0784774	1.52894	0.126279	0.839901
ENSG00000007402	CACNA2D2	3	1	2	5	6	4	3	4	3.1497	-0.498222	0.707984	-0.703719	0.481608	1
ENSG00000007516	BAIAP3	9	6	5	5	10	6	12	6	7.9559	-0.250723	0.468222	-0.535478	0.592319	1
ENSG00000007520	TSR3	201	340	184	232	210	283	235	216	252.438	0.178395	0.100419	1.7765	0.0756499	0.648467
ENSG00000007541	PIGQ	422	294	343	332	307	234	436	278	348.666	0.34029	0.0949752	3.58293	0.000339759	0.0117842
ENSG00000007545	CRAMP1	461	424	402	251	399	495	507	313	454.29	0.00746176	0.089006	0.0838343	0.933188	1
ENSG00000007866	TEAD3	343	187	316	185	232	138	354	153	304.67	0.426338	0.0891558	4.78195	1.73607e-06	0.000103579
ENSG00000007908	SELE	0	0	0	0	0	0	0	0	0
ENSG00000007923	DNAJC11	1251	809	945	559	1430	1007	1316	960	1061.14	-0.268725	0.0840255	-3.19814	0.00138318	0.0373439
ENSG00000007933	FMO3	0	0	0	0	0	0	0	0	0.0317881	0	5.94828	0	1	1
ENSG00000007944	MYLIP	471	322	333	240	357	375	483	351	412.788	-0.0404618	0.0738087	-0.548198	0.583556	1
ENSG00000007952	NOX1	10	19	18	9	8	15	17	15	14.0404	0.189021	0.349334	0.541089	0.588446	1
ENSG00000007968	E2F2	388	308	238	182	296	264	417	159	299.259	0.165797	0.129944	1.27591	0.201988	1
ENSG00000008018	PSMB1	3788	4293	3436	4600	3476	4154	4119	5342	4431.07	0.0934378	0.0943906	0.989905	0.322221	1
ENSG00000008056	SYN1	0	0	1	0	0	0	1	0	0.423923	0.171646	2.25729	0.0760405	0.939387	1
ENSG00000008083	JARID2	1646	928	1369	866	1223	1042	1775	1057	1492.2	0.0766974	0.0662387	1.15789	0.246907	1
ENSG00000008086	CDKL5	72	33	44	31	58	76	115	47	63.1971	-0.556282	0.201574	-2.75969	0.00578567	0.115615
ENSG00000008118	CAMK1G	0	0	0	0	0	0	0	0	0.0733506	0	5.94828	0	1	1
ENSG00000008128	CDK11A	34	29	30	27	38	28	48	18	30.4458	0.0641566	0.230834	0.277933	0.781064	1
ENSG00000008130	NADK	1034	847	830	685	1080	1069	1255	938	972.418	-0.19013	0.0545626	-3.48462	0.000492838	0.0160271
ENSG00000008196	TFAP2B	0	0	0	0	0	0	0	0	0
ENSG00000008197	TFAP2D	0	0	0	0	0	0	0	0	0
ENSG00000008226	DLEC1	5	2	4	1	1	3	2	1	2.44648	0.927361	0.825732	1.12308	0.261405	1
ENSG00000008256	CYTH3	1037	626	734	566	797	671	905	727	888.866	0.081507	0.0644273	1.2651	0.205835	1
ENSG00000008277	ADAM22	82	67	70	42	53	88	75	70	76.6781	0.0232048	0.169523	0.136883	0.891123	1
ENSG00000008282	SYPL1	1539	1266	1212	1377	1095	1426	1433	1587	1568.51	0.137748	0.0574309	2.39849	0.0164626	0.254347
ENSG00000008283	CYB561	83	67	71	61	52	71	77	56	85.5976	0.314208	0.148138	2.12105	0.0339172	0.405236
ENSG00000008294	SPAG9	2867	2029	1949	1344	2172	2496	2815	1938	2530.3	-0.0669557	0.0833054	-0.803738	0.421548	1
ENSG00000008300	CELSR3	163	126	156	92	173	166	242	119	168.843	-0.204403	0.130895	-1.56158	0.118387	0.816229
ENSG00000008311	AASS	1	0	0	0	0	0	2	0	0.246994	-0.282205	3.97225	-0.0710441	0.943363	1
ENSG00000008323	PLEKHG6	1	0	2	0	1	1	0	0	0.606493	0.734997	1.67138	0.439754	0.660115	1
ENSG00000008324	SS18L2	277	290	276	499	313	301	329	593	378.765	-0.0105924	0.123851	-0.0855255	0.931844	1
ENSG00000008382	MPND	120	119	91	123	92	129	136	91	120.048	0.192253	0.130663	1.47137	0.141192	0.883991
ENSG00000008394	MGST1	2561	1576	2168	2127	2096	1309	2292	2889	2428.63	0.175888	0.101727	1.72901	0.0838069	0.685173
ENSG00000008405	CRY1	322	284	269	194	285	276	344	263	319.137	0.0284738	0.0891607	0.319354	0.749458	1
ENSG00000008438	PGLYRP1	0	0	0	1	1	0	0	1	0.609024	-0.516587	1.73286	-0.298113	0.765617	1
ENSG00000008441	NFIX	776	436	599	415	593	455	929	495	664.238	0.0264007	0.0672871	0.392359	0.694793	1
ENSG00000008513	ST3GAL1	357	237	296	269	506	446	882	520	421.829	-0.822064	0.0887381	-9.26394	1.97031e-20	5.13485e-18
ENSG00000008516	MMP25	336	287	281	240	283	312	483	304	333.584	-0.0825875	0.0994853	-0.830148	0.406455	1
ENSG00000008517	IL32	5	9	7	5	5	3	25	4	7.56957	-0.0868011	0.512215	-0.169462	0.865433	1
ENSG00000008710	PKD1	769	854	688	443	677	963	1595	491	846.124	-0.181617	0.148285	-1.22478	0.220657	1
ENSG00000008735	MAPK8IP2	3	2	4	3	6	5	8	4	5.80277	-0.742515	0.681612	-1.08935	0.275999	1
ENSG00000008838	MED24	2226	1543	1706	1141	2077	1410	2239	1311	1888.48	0.0796474	0.069492	1.14614	0.251738	1
ENSG00000008853	RHOBTB2	634	452	541	419	648	537	749	638	619.04	-0.167069	0.0734381	-2.27496	0.0229082	0.3177
ENSG00000008869	HEATR5B	666	399	489	339	457	474	659	432	582.13	0.0583619	0.084841	0.687897	0.491518	1
ENSG00000008952	SEC62	3128	2086	2343	3033	2312	2445	3591	3783	3179.24	-0.0122133	0.0742763	-0.164431	0.869392	1
ENSG00000008988	RPS20	6233	7047	5707	10863	6477	7037	7719	11484	8368.68	0.0292836	0.113683	0.25759	0.796723	1
ENSG00000009307	CSDE1	29866	20157	25079	23217	24315	23363	34917	30711	29205.6	-0.0287125	0.0495493	-0.579473	0.56227	1
ENSG00000009335	UBE3C	1905	1379	1254	905	1412	1544	1619	1037	1559.82	0.100685	0.0570579	1.7646	0.0776303	0.657781
ENSG00000009413	REV3L	986	609	556	325	618	756	816	479	797.517	-0.00989836	0.117634	-0.0841456	0.932941	1
ENSG00000009694	TENM1	0	0	0	0	0	0	0	0	0.0175364	0	5.94828	0	1	1
ENSG00000009709	PAX7	0	0	0	0	0	0	0	0	0
ENSG00000009724	MASP2	20	12	30	6	17	19	38	7	20.9441	-0.0617379	0.293693	-0.210212	0.833502	1
ENSG00000009765	IYD	0	0	0	1	0	0	0	0	0.0415044	0.892978	5.94828	0.150124	0.880667	1
ENSG00000009780	FAM76A	102	92	79	75	108	89	144	93	104.969	-0.144143	0.129925	-1.10944	0.267241	1
ENSG00000009790	TRAF3IP3	607	373	569	900	1038	745	1469	1445	788.606	-0.776364	0.104714	-7.41413	1.22429e-13	1.93047e-11
ENSG00000009830	POMT2	344	183	263	172	309	251	324	232	279.642	-0.0740398	0.0953247	-0.776712	0.437329	1
ENSG00000009844	VTA1	3287	1973	2454	3338	2589	1994	3137	4229	3203.09	0.0776089	0.0799741	0.970425	0.331835	1
ENSG00000009950	MLXIPL	67	48	61	29	125	129	199	45	68.1203	-1.03768	0.238175	-4.35678	1.31988e-05	0.000675279
ENSG00000009954	BAZ1B	3751	2323	2508	1607	3132	2689	4032	2337	3076.09	-0.118908	0.0651388	-1.82546	0.0679318	0.615714
ENSG00000010017	RANBP9	1662	998	1242	886	1139	957	2051	1130	1457.53	0.0531932	0.0696294	0.763948	0.444898	1
ENSG00000010030	ETV7	6	2	3	3	8	8	9	4	3.9801	-0.95529	0.638352	-1.49649	0.134525	0.865728
ENSG00000010072	SPRTN	881	601	646	560	712	680	1020	737	792.633	-0.059826	0.0665382	-0.899122	0.368588	1
ENSG00000010165	METTL13	1415	1121	1113	1013	1267	1018	1356	1070	1285.67	0.151354	0.0623736	2.42656	0.0152425	0.241156
ENSG00000010219	DYRK4	100	67	71	80	76	57	119	101	95.7082	0.0417142	0.149074	0.279822	0.779614	1
ENSG00000010244	ZNF207	7204	4618	5948	4318	6220	5188	7528	5628	6309.88	0.00248793	0.0445128	0.0558924	0.955428	1
ENSG00000010256	UQCRC1	2665	2353	2233	2255	3611	2939	3806	3602	2774.11	-0.383061	0.0866074	-4.42297	9.73555e-06	0.00051314
ENSG00000010270	STARD3NL	1379	1168	1094	1577	1171	1170	1335	1886	1552.18	0.0909934	0.0862286	1.05526	0.291308	1
ENSG00000010278	CD9	237	220	202	223	178	180	212	260	257.225	0.2669	0.1192	2.2391	0.0251495	0.335335
ENSG00000010282	HHATL	0	0	0	0	0	0	0	0	0.126827	0	5.94828	0	1	1
ENSG00000010292	NCAPD2	6091	3731	4147	2474	5215	3955	5805	2977	4816.66	0.0189028	0.0650471	0.290602	0.771356	1
ENSG00000010295	IFFO1	468	366	386	338	470	412	488	348	438.396	0.0258304	0.0875391	0.295072	0.767939	1
ENSG00000010310	GIPR	212	140	165	120	293	295	365	211	184.753	-0.711563	0.291069	-2.44465	0.0144991	0.232233
ENSG00000010318	PHF7	246	170	178	163	230	205	220	230	248.922	-0.0721887	0.102388	-0.70505	0.480779	1
ENSG00000010319	SEMA3G	262	200	210	152	124	148	224	136	225.594	0.557871	0.105791	5.27336	1.33948e-07	9.77977e-06
ENSG00000010322	NISCH	1289	875	896	616	1044	928	1394	749	1066.29	0.000117457	0.0807945	0.00145378	0.99884	1
ENSG00000010327	STAB1	0	0	0	0	2	2	2	0	1.01106	-2.63123	1.45662	-1.80639	0.0708568	0.626456
ENSG00000010361	FUZ	47	37	30	40	40	33	57	33	38.0054	0.0951886	0.204429	0.465632	0.641479	1
ENSG00000010379	SLC6A13	1	0	5	1	4	1	4	2	2.79025	-0.49391	0.900365	-0.548566	0.583303	1
ENSG00000010404	IDS	19	27	20	19	21	24	21	10	23.9885	0.338078	0.271936	1.24323	0.213784	1
ENSG00000010438	PRSS3	0	0	0	0	0	0	0	0	0.0758562	0	5.94828	0	1	1
ENSG00000010539	ZNF200	689	639	544	457	497	639	757	489	666.916	0.140764	0.0696605	2.02072	0.0433086	0.474398
ENSG00000010610	CD4	902	518	768	701	607	520	882	672	791.904	0.283848	0.0598099	4.74584	2.07639e-06	0.000122136
ENSG00000010626	LRRC23	61	39	44	59	59	33	81	48	61.8145	0.0682403	0.173631	0.393019	0.694305	1
ENSG00000010671	BTK	2550	1555	1978	1991	2146	1811	2223	2507	2323.05	0.0511922	0.0652086	0.785053	0.432423	1
ENSG00000010704	HFE	25	17	21	9	12	22	28	19	22.4557	0.00621833	0.285349	0.021792	0.982614	1
ENSG00000010803	SCMH1	3276	1623	2549	1871	3043	1873	3855	2440	2805.58	-0.0993262	0.0405446	-2.4498	0.0142936	0.230219
ENSG00000010810	FYN	794	473	707	661	738	603	2202	745	865.319	-0.367884	0.152579	-2.41111	0.0159043	0.247846
ENSG00000010818	HIVEP2	506	272	340	148	842	746	808	440	450.064	-1.08148	0.163065	-6.63223	3.30663e-11	3.85377e-09
ENSG00000010932	FMO1	7	10	8	16	8	8	7	10	10.5306	0.467	0.439835	1.06176	0.288345	1
ENSG00000011007	TCEB3	682	410	451	310	556	459	616	384	531.616	0.0192782	0.07625	0.252829	0.8004	1
ENSG00000011009	LYPLA2	702	521	548	540	697	553	731	647	624.719	-0.0189784	0.087539	-0.216799	0.828365	1
ENSG00000011021	CLCN6	952	557	780	541	778	730	1271	727	929.015	-0.134322	0.0805907	-1.66672	0.0955694	0.734449
ENSG00000011028	MRC2	4437	3466	3697	2643	4824	4437	6744	3570	4193.51	-0.274442	0.0531967	-5.159	2.48267e-07	1.735e-05
ENSG00000011052	NME1-NME2	0	0	0	0	0	0	0	0	0
ENSG00000011083	SLC6A7	0	1	0	0	0	0	0	0	0.0412237	0.892978	5.94828	0.150124	0.880667	1
ENSG00000011105	TSPAN9	7	10	11	15	6	7	16	7	13.4512	0.467393	0.387595	1.20588	0.227863	1
ENSG00000011114	BTBD7	1354	971	1009	587	819	999	1168	655	1215.39	0.251138	0.0971673	2.5846	0.00974932	0.171771
ENSG00000011132	APBA3	161	144	136	136	142	143	197	144	160.145	0.0609733	0.110092	0.553841	0.579688	1
ENSG00000011143	MKS1	188	160	198	136	164	140	265	155	198.24	0.106285	0.103627	1.02564	0.30506	1
ENSG00000011198	ABHD5	272	184	232	217	217	202	327	289	278.681	-0.0114438	0.114767	-0.0997132	0.920572	1
ENSG00000011201	ANOS1	6	4	9	3	9	7	7	3	7.19782	-0.0759502	0.509496	-0.149069	0.881499	1
ENSG00000011243	AKAP8L	1480	868	1272	851	1260	944	1327	999	1232.17	0.130466	0.0653044	1.99781	0.0457375	0.488777
ENSG00000011258	MBTD1	1380	941	1166	1043	961	1122	1777	1186	1389.62	0.0369405	0.0756729	0.48816	0.625437	1
ENSG00000011260	UTP18	1474	1411	1253	1405	1276	1471	1594	1607	1537.17	0.0730402	0.0681588	1.07162	0.283891	1
ENSG00000011275	RNF216	1929	1258	1473	939	1581	1397	1949	1125	1664.96	0.0411347	0.0586811	0.700988	0.48331	1
ENSG00000011295	TTC19	317	250	307	280	306	360	467	376	347.339	-0.203774	0.0831107	-2.45183	0.014213	0.229314
ENSG00000011304	PTBP1	12392	9324	10307	6466	11267	9676	13738	8404	11302	-0.00370771	0.0594024	-0.0624169	0.950231	1
ENSG00000011332	DPF1	8	10	13	5	7	10	17	2	9.74388	0.233316	0.42604	0.547638	0.58394	1
ENSG00000011347	SYT7	3	2	1	0	1	1	2	1	1.1341	0.435752	1.08927	0.400039	0.689128	1
ENSG00000011376	LARS2	681	537	592	359	746	707	784	539	644.012	-0.205298	0.0788832	-2.60256	0.00925302	0.164728
ENSG00000011405	PIK3C2A	1064	687	833	515	863	1002	1099	897	988.715	-0.189201	0.101112	-1.8712	0.0613179	0.581536
ENSG00000011422	PLAUR	351	260	276	223	319	234	302	294	313.855	0.107746	0.0958215	1.12444	0.260825	1
ENSG00000011426	ANLN	5244	2996	3507	3141	3431	3021	3633	3921	4192.8	0.228459	0.084942	2.68959	0.00715408	0.135458
ENSG00000011451	WIZ	1020	724	762	565	856	694	1135	632	863.839	0.0652875	0.076561	0.852751	0.393797	1
ENSG00000011454	RABGAP1	537	344	437	256	434	449	611	381	495.173	-0.0996904	0.0855211	-1.16568	0.243743	1
ENSG00000011465	DCN	0	0	0	0	0	0	0	1	0.134921	-0.549692	5.94828	-0.0924119	0.926371	1
ENSG00000011478	QPCTL	265	213	242	236	244	186	261	270	260.476	0.166256	0.0959579	1.7326	0.0831673	0.682319
ENSG00000011485	PPP5C	1990	1222	1549	1224	1675	1200	1904	1356	1655.33	0.128391	0.0581227	2.20896	0.0271775	0.35109
ENSG00000011523	CEP68	279	154	251	191	168	190	235	194	245.488	0.313119	0.100493	3.11583	0.00183428	0.0469556
ENSG00000011566	MAP4K3	251	185	212	187	204	219	346	224	253.768	-0.059655	0.0965416	-0.61792	0.536628	1
ENSG00000011590	ZBTB32	1	2	1	0	3	4	8	1	1.75194	-1.74102	0.96838	-1.79787	0.0721975	0.632601
ENSG00000011600	TYROBP	1691	903	1497	2078	1926	886	2035	2388	1753.25	-0.0368624	0.0933836	-0.394742	0.693033	1
ENSG00000011638	TMEM159	76	112	71	76	68	82	87	54	91.8376	0.371955	0.151664	2.45249	0.0141872	0.229022
ENSG00000011677	GABRA3	0	0	0	0	0	0	0	0	0.0295407	0	5.94828	0	1	1
ENSG00000012048	BRCA1	2807	1824	1816	1480	1952	1845	2574	1861	2350.2	0.0886791	0.0563993	1.57234	0.115871	0.809433
ENSG00000012061	ERCC1	1313	901	1142	1168	1298	849	1589	1278	1271.67	0.0425837	0.0743161	0.573008	0.56664	1
ENSG00000012124	CD22	0	0	0	1	0	0	0	1	0.274675	0.183277	3.08122	0.0594819	0.952568	1
ENSG00000012171	SEMA3B	7	6	7	2	6	15	8	4	8.2627	-0.393754	0.492441	-0.799596	0.423945	1
ENSG00000012174	MBTPS2	412	370	391	332	337	405	667	515	487.789	-0.15063	0.0981471	-1.53473	0.124849	0.836642
ENSG00000012211	PRICKLE3	237	151	172	147	187	146	253	149	182.748	0.115102	0.108333	1.06248	0.288016	1
ENSG00000012223	LTF	0	0	0	1	0	0	0	0	0.130279	0.892978	5.94828	0.150124	0.880667	1
ENSG00000012232	EXTL3	552	406	399	334	555	473	694	389	494.393	-0.149882	0.069023	-2.17148	0.0298946	0.373837
ENSG00000012504	NR1H4	0	0	0	0	0	0	0	0	0.0699766	0	5.94828	0	1	1
ENSG00000012660	ELOVL5	4776	3370	3502	2633	3578	3925	4637	3462	4234.55	0.0213039	0.0482652	0.441392	0.658929	1
ENSG00000012779	ALOX5	46	33	28	28	257	182	303	104	69.056	-2.43587	0.192455	-12.6568	1.02584e-36	5.74593e-34
ENSG00000012817	KDM5D	578	384	436	320	515	530	608	436	525.228	-0.134049	0.118616	-1.1301	0.258432	1
ENSG00000012822	CALCOCO1	407	191	321	265	261	192	427	279	329.315	0.208974	0.0989202	2.11255	0.0346392	0.411504
ENSG00000012963	UBR7	1685	1237	1289	974	1144	1098	1513	1151	1437.54	0.2349	0.0586082	4.00797	6.12422e-05	0.00263264
ENSG00000012983	MAP4K5	711	515	495	346	485	655	645	503	606.49	-0.00162576	0.0853869	-0.01904	0.984809	1
ENSG00000013016	EHD3	0	0	0	0	0	0	0	0	0.0175364	0	5.94828	0	1	1
ENSG00000013275	PSMC4	1659	1120	1355	1096	1668	1200	1998	1264	1499.15	-0.0505101	0.0600259	-0.841471	0.400084	1
ENSG00000013288	MAN2B2	1797	958	1072	739	1427	894	1461	833	1291.74	0.123759	0.069515	1.78032	0.075024	0.64543
ENSG00000013293	SLC7A14	0	0	0	0	0	0	0	0	0.0701594	0	5.94828	0	1	1
ENSG00000013297	CLDN11	0	2	0	0	1	1	0	0	0.328037	-0.0261387	2.88901	-0.00904765	0.992781	1
ENSG00000013306	SLC25A39	1197	885	1040	1022	1347	857	1383	1144	1145.27	-0.0100422	0.0721922	-0.139103	0.889369	1
ENSG00000013364	MVP	459	316	349	399	445	458	522	408	405.938	-0.104599	0.0880197	-1.18835	0.234694	1
ENSG00000013374	NUB1	1145	629	952	802	884	672	1325	968	1017.58	0.0539149	0.0584289	0.922744	0.356141	1
ENSG00000013375	PGM3	1057	817	816	775	753	835	860	924	1027.29	0.200248	0.0841794	2.37882	0.017368	0.263988
ENSG00000013392	RWDD2A	148	99	128	140	103	118	137	167	154.266	0.15305	0.128888	1.18747	0.235044	1
ENSG00000013441	CLK1	1382	1073	1449	2792	1369	1361	2204	2814	1963.32	-0.0623658	0.108613	-0.574203	0.565831	1
ENSG00000013503	POLR3B	333	182	252	206	307	210	433	259	294.362	-0.136028	0.0805103	-1.68958	0.0911091	0.716802
ENSG00000013523	ANGEL1	350	262	276	229	418	330	415	343	359.851	-0.270432	0.0905761	-2.98569	0.00282942	0.0661986
ENSG00000013561	RNF14	544	436	497	493	590	542	769	732	612.613	-0.23879	0.0753027	-3.17107	0.00151876	0.0404227
ENSG00000013563	DNASE1L1	77	61	49	72	90	61	101	82	73.865	-0.200284	0.151126	-1.32528	0.185079	0.996446
ENSG00000013573	DDX11	479	352	374	218	451	359	400	245	366.608	0.118593	0.10965	1.08156	0.279449	1
ENSG00000013583	HEBP1	243	229	225	232	232	229	307	277	262.826	0.0127602	0.102121	0.124952	0.900562	1
ENSG00000013588	GPRC5A	0	0	0	0	0	1	0	0	0.0885454	-0.549692	5.94828	-0.0924119	0.926371	1
ENSG00000013619	MAMLD1	2	1	0	0	1	4	3	0	2.56108	-1.26032	1.08139	-1.16546	0.243831	1
ENSG00000013725	CD6	40	31	45	24	25	23	26	14	41.3857	0.837701	0.229135	3.65593	0.000256254	0.00919379
ENSG00000013810	TACC3	2894	2001	2047	1247	2753	1921	2687	1420	2250.33	0.058624	0.0678467	0.864066	0.387551	1
ENSG00000014123	UFL1	1311	832	1015	978	959	946	1719	1417	1306.95	-0.0911914	0.0809097	-1.12708	0.25971	1
ENSG00000014138	POLA2	103	106	76	73	86	74	108	61	90.0963	0.292185	0.143798	2.03192	0.042162	0.467339
ENSG00000014164	ZC3H3	448	266	363	247	351	252	471	253	359.549	0.168703	0.0784395	2.15074	0.0314966	0.385898
ENSG00000014216	CAPN1	2908	2011	2431	1871	3047	2181	3434	2280	2675.48	-0.0744689	0.0634347	-1.17395	0.240417	1
ENSG00000014257	ACPP	149	98	127	127	142	104	192	136	158.233	-0.017431	0.122367	-0.142448	0.886726	1
ENSG00000014641	MDH1	4514	4142	4059	8466	5204	5079	5740	11037	6296.81	-0.177725	0.126224	-1.40801	0.159127	0.934542
ENSG00000014824	SLC30A9	1820	1347	1501	2340	1350	1517	2189	3094	2110.83	-0.00426918	0.0959001	-0.0445169	0.964492	1
ENSG00000014914	MTMR11	212	152	190	318	250	177	359	357	274.852	-0.20474	0.103657	-1.97517	0.0482492	0.503688
ENSG00000014919	COX15	404	331	311	259	318	331	473	326	385.347	0.0249737	0.0721435	0.346167	0.729217	1
ENSG00000015133	CCDC88C	724	445	514	341	668	587	813	478	616.035	-0.182691	0.0725902	-2.51674	0.0118445	0.199796
ENSG00000015153	YAF2	331	251	276	282	260	227	391	335	335.474	0.0986237	0.102369	0.963413	0.33534	1
ENSG00000015171	ZMYND11	1409	914	1092	767	1111	1118	1446	983	1269.88	-0.00417042	0.0653659	-0.063801	0.949129	1
ENSG00000015285	WAS	2122	1018	1719	1459	1919	1013	2460	1556	1769.28	0.0514283	0.0557333	0.922757	0.356134	1
ENSG00000015413	DPEP1	0	0	0	1	1	0	1	0	0.925232	-0.480636	1.80458	-0.266342	0.789976	1
ENSG00000015475	BID	1492	1161	1273	1463	1720	1241	1611	2103	1531.45	-0.125235	0.0940192	-1.33202	0.182855	0.992818
ENSG00000015479	MATR3	25	18	45	50	28	37	47	50	43.2763	-0.0416533	0.292414	-0.142446	0.886727	1
ENSG00000015520	NPC1L1	2	1	1	1	3	2	3	2	1.61326	-0.832832	0.973917	-0.855137	0.392475	1
ENSG00000015532	XYLT2	354	219	258	221	270	213	382	236	296.473	0.107934	0.0860526	1.25427	0.209742	1
ENSG00000015568	RGPD5	0	0	0	0	0	0	0	0	0
ENSG00000015592	STMN4	0	0	0	0	0	0	1	0	0.132043	-0.503696	5.94508	-0.0847248	0.93248	1
ENSG00000015676	NUDCD3	1599	1236	1298	1115	1449	1163	1792	1219	1488.99	0.0787753	0.0543093	1.45049	0.146921	0.901072
ENSG00000016082	ISL1	13	7	7	4	4	4	13	12	6.96496	0.121217	0.454161	0.266904	0.789543	1
ENSG00000016391	CHDH	0	0	0	0	0	0	0	0	0.117858	0	5.61096	0	1	1
ENSG00000016402	IL20RA	0	0	0	1	0	0	1	0	0.346129	0.171646	2.26441	0.0758016	0.939577	1
ENSG00000016490	CLCA1	0	0	0	0	0	0	0	0	0
ENSG00000016602	CLCA4	0	0	0	0	0	0	0	0	0
ENSG00000016864	GLT8D1	596	474	475	547	523	503	619	574	605.298	0.0845462	0.083282	1.01518	0.31002	1
ENSG00000017260	ATP2C1	1138	942	874	852	845	1075	1202	1000	1147.51	0.0567535	0.0525964	1.07904	0.280571	1
ENSG00000017427	IGF1	0	0	0	0	0	0	0	0	0
ENSG00000017483	SLC38A5	126	96	81	70	124	87	119	78	102.574	0.0255872	0.134841	0.189757	0.849499	1
ENSG00000017797	RALBP1	2086	1440	1664	1267	1682	1687	2052	1586	1948.47	0.0381648	0.0466294	0.818471	0.413088	1
ENSG00000018189	RUFY3	100	77	83	64	86	100	121	85	98.2303	-0.106448	0.131319	-0.810606	0.417592	1
ENSG00000018236	CNTN1	0	0	0	0	0	0	0	0	0.129955	0	5.94828	0	1	1
ENSG00000018280	SLC11A1	11	17	13	12	17	9	29	14	18.6389	-0.111503	0.378126	-0.294884	0.768082	1
ENSG00000018408	WWTR1	0	4	3	1	0	4	1	6	1.78082	-0.267498	0.954284	-0.280313	0.779238	1
ENSG00000018510	AGPS	1846	1657	1499	1510	1471	2018	1860	2081	1955.16	-0.013331	0.0739773	-0.180204	0.856992	1
ENSG00000018607	ZNF806	0	0	0	0	0	0	0	0	0
ENSG00000018610	CXorf56	601	475	503	779	531	512	746	922	676.588	-0.0134808	0.106705	-0.126337	0.899465	1
ENSG00000018625	ATP1A2	1901	1288	1945	1474	760	927	3003	1095	2093.49	0.541329	0.139706	3.87478	0.000106719	0.00430642
ENSG00000018699	TTC27	425	317	316	308	324	322	371	333	370.479	0.177202	0.0898258	1.97273	0.0485262	0.505553
ENSG00000018869	ZNF582	29	21	25	27	12	28	37	29	29.0684	0.144505	0.248507	0.581494	0.560908	1
ENSG00000019102	VSIG2	5	0	4	0	7	4	3	5	3.93303	-1.08568	0.781784	-1.38872	0.164919	0.94881
ENSG00000019144	PHLDB1	164	136	151	91	132	116	153	93	156.694	0.300524	0.119344	2.51813	0.011798	0.199631
ENSG00000019169	MARCO	89	51	57	80	119	85	113	136	80.3541	-0.554618	0.147083	-3.77079	0.000162733	0.00620005
ENSG00000019186	CYP24A1	1	3	2	0	520	679	555	314	70.1153	-8.43555	1.41947	-5.94276	2.80271e-09	2.65606e-07
ENSG00000019485	PRDM11	89	72	58	40	93	63	133	47	79.9618	-0.187082	0.15218	-1.22934	0.218943	1
ENSG00000019505	SYT13	0	0	0	0	0	0	0	0	0
ENSG00000019549	SNAI2	0	0	0	0	0	0	0	0	0
ENSG00000019582	CD74	1414	586	1047	1340	1258	569	1655	1327	1260.21	0.0575354	0.0739505	0.778027	0.436553	1
ENSG00000019991	HGF	21	15	11	7	20	18	16	12	17.769	-0.156265	0.317707	-0.491851	0.622825	1
ENSG00000019995	ZRANB1	431	282	346	228	347	360	535	329	387.45	-0.125302	0.0866273	-1.44645	0.148052	0.904953
ENSG00000020129	NCDN	360	276	262	200	358	343	379	266	315.766	-0.140264	0.09465	-1.48192	0.138362	0.875437
ENSG00000020181	ADGRA2	394	332	334	280	365	355	562	384	420.691	-0.12483	0.0800285	-1.55982	0.118803	0.817475
ENSG00000020219	CCT8L1P	0	1	0	0	0	0	0	0	0.252841	0.892988	3.50952	0.254447	0.79915	1
ENSG00000020256	ZFP64	526	291	426	285	420	279	702	338	455.152	0.0116908	0.076471	0.152879	0.878494	1
ENSG00000020426	MNAT1	582	413	466	981	453	395	687	1005	733.319	0.130532	0.137805	0.947221	0.343526	1
ENSG00000020577	SAMD4A	9	10	3	1	2	3	8	0	8.16007	0.999685	0.599936	1.66632	0.0956502	0.734512
ENSG00000020633	RUNX3	859	476	587	365	669	466	794	452	673.697	0.0883632	0.0731458	1.20804	0.227031	1
ENSG00000020922	MRE11A	862	660	667	972	695	721	919	1073	925.512	0.0669832	0.0744419	0.899804	0.368225	1
ENSG00000021300	PLEKHB1	14	2	7	8	12	8	9	9	9.21912	-0.183867	0.436627	-0.421108	0.673676	1
ENSG00000021355	SERPINB1	1372	962	1121	1164	2166	2007	3072	2386	1513.55	-0.880798	0.0500338	-17.6041	2.29285e-69	3.44185e-66
ENSG00000021461	CYP3A43	0	0	0	0	0	0	1	0	0.0536336	-0.533137	5.94719	-0.0896452	0.928569	1
ENSG00000021488	SLC7A9	0	0	1	0	0	1	1	0	0.266099	-0.473337	2.80244	-0.168902	0.865874	1
ENSG00000021574	SPAST	535	475	474	381	413	573	609	498	582.455	0.00704569	0.0725617	0.0970993	0.922648	1
ENSG00000021645	NRXN3	11	7	9	9	3	7	15	5	11.3039	0.500643	0.416764	1.20126	0.229649	1
ENSG00000021762	OSBPL5	2294	1491	1671	1195	1715	1317	1496	1153	1776.74	0.367944	0.086748	4.24153	2.22006e-05	0.0010806
ENSG00000021776	AQR	2410	1532	1997	1468	1929	1887	2748	1979	2269.1	-0.0459398	0.0595955	-0.77086	0.44079	1
ENSG00000021826	CPS1	11	11	10	10	13	10	12	4	10.837	0.297782	0.395645	0.752649	0.451661	1
ENSG00000021852	C8B	0	0	0	0	0	0	0	0	0
ENSG00000022267	FHL1	15	18	10	12	20	10	23	19	15.9792	-0.181796	0.33551	-0.541849	0.587922	1
ENSG00000022277	RTFDC1	2516	2057	1963	2060	2072	2078	2610	2383	2421.78	0.0824476	0.0502269	1.6415	0.100693	0.755156
ENSG00000022355	GABRA1	0	0	1	0	0	0	1	0	0.131055	0.218258	5.94503	0.0367127	0.970714	1
ENSG00000022556	NLRP2	485	321	425	280	428	381	486	318	429.338	0.0639823	0.0817961	0.782218	0.434087	1
ENSG00000022567	SLC45A4	632	429	389	328	915	787	874	667	554.452	-0.726127	0.074108	-9.79823	1.14578e-22	3.4399e-20
ENSG00000022840	RNF10	2365	1656	1828	1329	2216	1821	2550	1698	2132.52	-0.0473523	0.0488429	-0.96948	0.332306	1
ENSG00000022976	ZNF839	193	120	127	97	128	126	231	101	156.267	0.0496319	0.122224	0.406072	0.684689	1
ENSG00000023041	ZDHHC6	1345	949	1101	896	1065	1063	1172	1128	1196.89	0.109253	0.071128	1.536	0.124537	0.835773
ENSG00000023171	GRAMD1B	1476	822	1120	628	1150	886	1326	772	1211.72	0.104999	0.0747732	1.40424	0.160249	0.936148
ENSG00000023191	RNH1	3346	2927	2790	2997	3214	2790	3751	3208	3350.87	0.0705821	0.0618886	1.14047	0.254091	1
ENSG00000023228	NDUFS1	3185	2333	2553	1969	3101	3365	4198	3046	3088.29	-0.28555	0.0435815	-6.55208	5.67417e-11	6.41387e-09
ENSG00000023287	RB1CC1	1222	833	1007	977	766	991	1430	1268	1228.25	0.0511155	0.0807502	0.633007	0.526729	1
ENSG00000023318	ERP44	2304	1371	1971	1878	1853	1410	2442	2205	2135.6	0.104067	0.0609738	1.70675	0.0878687	0.701959
ENSG00000023330	ALAS1	2270	1166	1750	1248	2262	1457	2839	1703	1916.91	-0.195398	0.0416811	-4.68792	2.75991e-06	0.000158612
ENSG00000023445	BIRC3	13	16	14	18	13	10	13	13	19.1477	0.49542	0.327945	1.51068	0.13087	0.853799
ENSG00000023516	AKAP11	1342	842	844	531	865	1163	1351	793	1145.57	-0.103177	0.109852	-0.939241	0.347607	1
ENSG00000023572	GLRX2	559	567	447	513	434	612	1132	554	630.694	-0.139165	0.147508	-0.94344	0.345456	1
ENSG00000023608	SNAPC1	253	185	185	321	163	189	327	313	270.349	0.128297	0.139015	0.922895	0.356062	1
ENSG00000023697	DERA	607	491	513	551	475	461	667	663	614.994	0.114736	0.0685925	1.67272	0.0943818	0.72985
ENSG00000023734	STRAP	2284	2011	1628	1382	1746	2085	1977	1689	2031.85	0.114194	0.0508655	2.24502	0.0247669	0.33278
ENSG00000023839	ABCC2	25	17	19	10	27	34	26	15	22.2868	-0.373548	0.285766	-1.30718	0.191151	1
ENSG00000023892	DEF6	1734	1239	1273	1328	1653	1327	1952	1419	1584.6	-0.0162415	0.0634659	-0.25591	0.79802	1
ENSG00000023902	PLEKHO1	78	57	53	38	132	109	207	120	83.7021	-1.13818	0.145618	-7.81619	5.44469e-15	9.77648e-13
ENSG00000023909	GCLM	757	736	543	360	611	850	783	556	721.482	-0.0803026	0.0710344	-1.13047	0.258276	1
ENSG00000024048	UBR2	1848	1197	1468	999	1475	1563	1830	1375	1648.37	-0.0368791	0.0766603	-0.481071	0.630466	1
ENSG00000024422	EHD2	210	88	140	69	124	63	179	90	135.325	0.306579	0.127847	2.39801	0.0164844	0.254522
ENSG00000024526	DEPDC1	770	576	565	503	620	614	878	603	728.994	-0.00246074	0.0852949	-0.0288498	0.976984	1
ENSG00000024862	CCDC28A	496	358	422	569	394	327	636	526	533.427	0.168492	0.110889	1.51947	0.128644	0.845887
ENSG00000025039	RRAGD	291	194	257	295	354	332	587	440	340.335	-0.534629	0.100494	-5.32003	1.03752e-07	7.6949e-06
ENSG00000025156	HSF2	876	625	754	974	707	717	1008	1210	973.631	0.0167821	0.0872596	0.192324	0.847489	1
ENSG00000025293	PHF20	1190	858	856	708	871	956	1093	819	1051.95	0.105453	0.0672983	1.56694	0.117128	0.812502
ENSG00000025423	HSD17B6	18	26	27	14	19	21	20	21	22.6377	0.250736	0.275091	0.911464	0.362051	1
ENSG00000025434	NR1H3	136	97	117	106	97	77	141	114	124.9	0.274527	0.12657	2.16898	0.0300844	0.37521
ENSG00000025708	TYMP	139	166	114	153	244	235	269	237	179.708	-0.619688	0.120699	-5.13415	2.83419e-07	1.95158e-05
ENSG00000025770	NCAPH2	1257	1296	1048	1096	1174	1113	1423	1099	1260.26	0.140682	0.0663675	2.11974	0.0340276	0.406167
ENSG00000025772	TOMM34	692	407	630	556	671	382	737	662	681.772	0.0813865	0.0925684	0.879204	0.37929	1
ENSG00000025796	SEC63	7293	4641	5997	5018	5168	5243	8147	6013	6735.16	0.0742156	0.0476942	1.55607	0.119691	0.820113
ENSG00000025800	KPNA6	1349	897	990	703	1160	1079	1301	941	1178.01	-0.0418563	0.0752963	-0.555888	0.578287	1
ENSG00000026025	VIM	6970	3557	6330	7845	5659	3709	8940	9871	7288.83	0.0217669	0.0531922	0.409213	0.682383	1
ENSG00000026036	RTEL1-TNFRSF6B	41	39	35	21	41	51	50	23	40.9307	-0.106588	0.226917	-0.469723	0.638553	1
ENSG00000026103	FAS	71	23	33	26	42	30	68	33	46.4706	-0.031778	0.218068	-0.145725	0.884138	1
ENSG00000026297	RNASET2	1570	1261	1249	1139	1400	1293	1519	1194	1372.59	0.114508	0.0620959	1.84406	0.0651751	0.601843
ENSG00000026508	CD44	128	67	96	77	80	52	97	85	110.177	0.390056	0.135304	2.88282	0.00394136	0.0856465
ENSG00000026559	KCNG1	16	5	14	25	13	19	84	33	24.6729	-0.93932	0.351771	-2.67026	0.00757928	0.14158
ENSG00000026652	AGPAT4	116	79	79	65	118	145	173	63	106.126	-0.367677	0.148237	-2.48033	0.0131261	0.216051
ENSG00000026751	SLAMF7	1	1	0	0	3	1	2	1	1.51205	-1.66296	1.2887	-1.29041	0.196909	1
ENSG00000026950	BTN3A1	140	50	90	86	100	65	140	140	114.832	-0.111352	0.145134	-0.767233	0.442943	1
ENSG00000027001	MIPEP	307	268	231	255	303	275	403	313	311.968	-0.111885	0.0944273	-1.18488	0.236064	1
ENSG00000027075	PRKCH	8	10	12	15	14	8	31	14	14.269	-0.343109	0.34442	-0.996193	0.319157	1
ENSG00000027644	INSRR	0	1	0	0	1	0	0	0	0.129884	0.171643	5.94828	0.0288559	0.97698	1
ENSG00000027697	IFNGR1	1211	923	939	953	1240	1259	1957	1557	1294.08	-0.391805	0.0873864	-4.48359	7.33978e-06	0.000397471
ENSG00000027847	B4GALT7	156	138	118	157	156	136	210	147	162.73	-0.00270627	0.119126	-0.0227177	0.981875	1
ENSG00000027869	SH2D2A	7	5	8	1	4	6	15	8	7.70917	-0.466886	0.493481	-0.946108	0.344094	1
ENSG00000028116	VRK2	270	229	211	258	202	256	330	311	295.489	0.000874119	0.0954969	0.00915338	0.992697	1
ENSG00000028137	TNFRSF1B	1115	757	783	664	898	742	1124	741	991.834	0.0866196	0.065109	1.33038	0.183393	0.993689
ENSG00000028203	VEZT	491	315	432	474	403	333	603	602	523.954	0.00951927	0.0844451	0.112727	0.910247	1
ENSG00000028277	POU2F2	861	462	839	611	604	392	773	580	793.016	0.410005	0.0806534	5.08354	3.70458e-07	2.50948e-05
ENSG00000028310	BRD9	1783	1334	1419	1108	1750	1427	1808	1407	1583.47	-0.0199263	0.0548315	-0.363409	0.716299	1
ENSG00000028528	SNX1	2607	1742	2131	1629	2286	2038	2870	1917	2370.23	-0.00352827	0.0370132	-0.0953247	0.924057	1
ENSG00000028839	TBPL1	274	211	203	250	225	229	374	308	288.271	-0.0875039	0.100023	-0.874839	0.381662	1
ENSG00000029153	ARNTL2	321	264	221	193	228	314	236	244	299.264	0.121341	0.0935854	1.29658	0.194776	1
ENSG00000029363	BCLAF1	6325	4224	4957	4606	4523	4785	6571	6258	5806.61	0.0316651	0.0671722	0.471403	0.637353	1
ENSG00000029364	SLC39A9	2299	1540	1864	1766	1961	1803	3205	2351	2282.97	-0.129267	0.0515509	-2.50756	0.012157	0.204169
ENSG00000029534	ANK1	132	87	104	106	103	84	180	118	133.68	0.0269401	0.133953	0.201116	0.840608	1
ENSG00000029559	IBSP	0	0	0	0	0	0	0	0	0.0646785	0	5.94828	0	1	1
ENSG00000029639	TFB1M	268	248	211	226	284	249	319	286	273.618	-0.0863752	0.0938215	-0.920634	0.357241	1
ENSG00000029725	RABEP1	852	530	618	511	766	774	891	820	768.189	-0.222504	0.0809352	-2.74917	0.00597469	0.118259
ENSG00000029993	HMGB3	2478	2099	1874	1577	1865	1932	1806	1764	2148.3	0.275357	0.0763894	3.60465	0.000312577	0.0109732
ENSG00000030066	NUP160	2638	2242	2032	1307	1961	2415	2581	1750	2450.97	0.0645449	0.065246	0.989255	0.322538	1
ENSG00000030110	BAK1	517	479	430	470	721	575	800	641	571.631	-0.353869	0.0816152	-4.33582	1.45217e-05	0.000736448
ENSG00000030304	MUSK	0	0	0	0	2	0	0	0	0.247418	-1.17773	3.54389	-0.332327	0.739643	1
ENSG00000030419	IKZF2	36	20	18	24	25	26	43	15	32.7731	0.0389002	0.265331	0.14661	0.88344	1
ENSG00000030582	GRN	4668	2291	3640	3807	4422	2441	5621	3966	3990.42	-0.00552218	0.0651729	-0.0847312	0.932475	1
ENSG00000031003	FAM13B	1222	737	849	744	951	774	1720	978	1124.5	-0.112073	0.0901513	-1.24316	0.213808	1
ENSG00000031081	ARHGAP31	37	38	41	18	36	41	59	26	44.9264	-0.0933008	0.226896	-0.411204	0.680923	1
ENSG00000031691	CENPQ	735	498	534	1269	572	447	873	1242	879.5	0.134925	0.15061	0.895857	0.370329	1
ENSG00000031698	SARS	1783	1080	1741	2015	1810	1308	4150	2573	2070.94	-0.308473	0.106736	-2.89005	0.00385177	0.0840403
ENSG00000031823	RANBP3	1640	1010	1228	951	1516	989	1779	1156	1396.64	0.000307338	0.0566878	0.00542159	0.995674	1
ENSG00000032219	ARID4A	1154	715	850	786	757	849	1248	1095	1071.54	-0.00149538	0.0829677	-0.0180236	0.98562	1
ENSG00000032389	TSSC1	597	497	557	683	632	480	705	784	661.287	0.0260427	0.0978727	0.266088	0.790172	1
ENSG00000032444	PNPLA6	633	584	476	490	550	578	771	504	601.047	0.0410299	0.0679574	0.603759	0.546004	1
ENSG00000032742	IFT88	425	274	371	528	320	312	483	520	475.491	0.145621	0.11563	1.25937	0.207897	1
ENSG00000033011	ALG1	268	215	268	278	296	196	293	350	290.655	0.0396782	0.120524	0.329214	0.741994	1
ENSG00000033030	ZCCHC8	839	485	658	516	644	580	1638	668	771.653	-0.219922	0.137394	-1.60066	0.109451	0.787697
ENSG00000033050	ABCF2	308	252	244	195	321	238	316	217	274.268	0.0382558	0.106444	0.359398	0.719297	1
ENSG00000033100	CHPF2	745	705	619	477	777	794	749	580	705.07	-0.0299006	0.074018	-0.403964	0.68624	1
ENSG00000033122	LRRC7	12	9	7	7	8	8	15	8	11.0416	0.0310304	0.388825	0.0798056	0.936392	1
ENSG00000033170	FUT8	450	317	370	322	323	316	488	371	437.384	0.137906	0.079206	1.74111	0.0816641	0.676946
ENSG00000033178	UBA6	1156	975	861	780	855	1151	1068	1041	1104.52	0.0378618	0.0648871	0.583503	0.559555	1
ENSG00000033327	GAB2	726	369	704	552	518	380	1466	643	748.399	-0.0533103	0.108856	-0.489731	0.624324	1
ENSG00000033627	ATP6V0A1	1049	614	993	562	985	739	1475	770	959.482	-0.124849	0.0522649	-2.38878	0.0169044	0.258828
ENSG00000033800	PIAS1	2563	1240	1957	1375	2210	1495	2962	2370	2225.35	-0.188606	0.0669687	-2.81633	0.00485758	0.101331
ENSG00000033867	SLC4A7	375	310	310	275	305	482	433	433	405.054	-0.204159	0.121291	-1.68322	0.0923329	0.722536
ENSG00000034053	APBA2	587	406	448	339	516	432	637	459	517.056	-0.0361444	0.0678891	-0.532403	0.594447	1
ENSG00000034152	MAP2K3	249	271	230	168	278	229	201	181	244.508	0.20531	0.125522	1.63565	0.101914	0.759792
ENSG00000034239	EFCAB1	0	0	0	0	0	0	0	0	0
ENSG00000034510	TMSB10	3505	2288	3122	4292	3469	1966	3624	4318	3642.55	0.171745	0.102344	1.67811	0.0933262	0.72667
ENSG00000034533	ASTE1	159	106	136	146	127	127	197	203	166.364	-0.0713898	0.108939	-0.655318	0.512263	1
ENSG00000034677	RNF19A	744	526	660	645	524	589	1005	826	807.847	0.00626359	0.0674086	0.0929197	0.925967	1
ENSG00000034693	PEX3	205	193	156	198	208	212	256	262	236.47	-0.142869	0.0994916	-1.43599	0.151005	0.911145
ENSG00000034713	GABARAPL2	1050	1182	856	1345	707	1219	1095	1356	1222.17	0.209146	0.078721	2.65681	0.00788847	0.145473
ENSG00000034971	MYOC	0	0	0	0	0	0	0	0	0.0297637	0	5.94828	0	1	1
ENSG00000035115	SH3YL1	315	264	263	260	225	307	341	276	325.414	0.117291	0.0901486	1.30109	0.193228	1
ENSG00000035141	FAM136A	1024	785	881	669	855	777	893	831	913.653	0.16007	0.0790914	2.02387	0.042984	0.472912
ENSG00000035403	VCL	2126	1190	1532	933	1883	1511	1872	1313	1733.01	-0.0636676	0.0887727	-0.717198	0.473252	1
ENSG00000035499	DEPDC1B	666	510	494	637	593	518	716	780	690.528	5.52716e-05	0.102653	0.000538432	0.99957	1
ENSG00000035664	DAPK2	4	2	2	2	9	5	10	8	2.49603	-1.51187	0.664231	-2.27612	0.0228386	0.317204
ENSG00000035681	NSMAF	1812	1096	1353	1107	1511	1277	2271	1470	1633.18	-0.108996	0.0490608	-2.22165	0.0263069	0.343243
ENSG00000035687	ADSS	1329	1079	1039	1140	1005	1297	1320	1484	1339.21	0.0209294	0.0564087	0.371031	0.710615	1
ENSG00000035720	STAP1	11	8	7	25	12	8	11	25	14.4449	0.0304074	0.400594	0.0759057	0.939494	1
ENSG00000035862	TIMP2	804	493	627	451	658	521	750	608	717.554	0.053705	0.0795117	0.675436	0.499399	1
ENSG00000035928	RFC1	2291	1481	1729	1251	1696	1589	2607	1657	2030.15	0.00461162	0.064319	0.0716993	0.942841	1
ENSG00000036054	TBC1D23	992	693	765	1046	732	806	1001	1254	1045.24	0.0640804	0.0943268	0.679344	0.49692	1
ENSG00000036257	CUL3	2527	1725	1897	1360	2030	1914	2427	1896	2246.95	0.00838745	0.0626632	0.13385	0.893521	1
ENSG00000036448	MYOM2	3	5	4	6	6	4	8	4	4.05295	-0.147947	0.583619	-0.2535	0.799882	1
ENSG00000036473	OTC	0	0	0	0	0	0	0	0	0
ENSG00000036530	CYP46A1	9	2	14	3	14	11	15	5	10.2974	-0.569424	0.423477	-1.34464	0.178741	0.985423
ENSG00000036549	ZZZ3	1347	910	1125	1170	1088	1140	1819	1601	1391.21	-0.120167	0.071693	-1.67613	0.0937123	0.72737
ENSG00000036565	SLC18A1	0	0	1	0	0	0	0	0	0.492304	0.892991	2.21371	0.403391	0.686661	1
ENSG00000036672	USP2	190	98	119	76	470	334	482	254	197.416	-1.53315	0.0966479	-15.8633	1.13761e-56	1.15384e-53
ENSG00000036828	CASR	6	0	3	2	3	4	4	3	2.52178	-0.362019	0.801215	-0.451838	0.651386	1
ENSG00000037042	TUBG2	144	76	152	118	193	104	227	131	149.186	-0.236356	0.127559	-1.85292	0.0638937	0.594693
ENSG00000037241	RPL26L1	244	188	258	596	297	212	300	594	376.901	0.0166627	0.169269	0.0984391	0.921584	1
ENSG00000037280	FLT4	0	1	1	1	0	2	1	0	0.546978	0.402267	1.75058	0.229791	0.818254	1
ENSG00000037474	NSUN2	3935	2972	2944	1969	3321	3505	4013	2635	3510.2	-0.0412229	0.0561105	-0.734674	0.462538	1
ENSG00000037637	FBXO42	582	393	476	376	487	434	799	476	556.91	-0.0787485	0.0718252	-1.09639	0.272908	1
ENSG00000037749	MFAP3	252	251	185	159	218	357	310	226	289.437	-0.222499	0.0979738	-2.271	0.023147	0.3196
ENSG00000037757	MRI1	248	178	233	140	195	213	264	180	218.731	0.0686664	0.10527	0.652286	0.514217	1
ENSG00000037897	METTL1	225	141	188	137	234	128	235	159	192.904	0.0415941	0.105347	0.394829	0.692969	1
ENSG00000037965	HOXC8	0	0	9	4	1	0	1	1	2.39947	2.14964	1.22578	1.75369	0.079483	0.666878
ENSG00000038002	AGA	559	436	525	824	524	450	957	1006	706.072	-0.108337	0.113385	-0.955479	0.339336	1
ENSG00000038210	PI4K2B	875	819	706	877	554	852	845	1104	938.456	0.166023	0.0873835	1.89994	0.0574411	0.558169
ENSG00000038219	BOD1L1	1656	892	1101	571	1082	1212	1825	869	1366.56	-0.120858	0.128831	-0.938115	0.348185	1
ENSG00000038274	MAT2B	1452	1142	1328	1654	1162	1250	1475	1760	1596.21	0.161408	0.0774309	2.08454	0.0371108	0.431442
ENSG00000038295	TLL1	0	0	0	0	0	0	0	0	0
ENSG00000038358	EDC4	2144	1410	1434	934	1866	1442	2060	1190	1710.63	-0.000832941	0.0638479	-0.0130457	0.989591	1
ENSG00000038382	TRIO	37	35	28	27	102	92	110	81	52.156	-1.44172	0.18538	-7.77712	7.41919e-15	1.30717e-12
ENSG00000038427	VCAN	18	5	3	11	15	26	13	14	12.1103	-0.799161	0.465281	-1.71759	0.085872	0.694378
ENSG00000038532	CLEC16A	664	418	469	297	614	484	760	355	561.611	-0.0965709	0.0780281	-1.23764	0.215849	1
ENSG00000038945	MSR1	0	0	0	0	0	0	0	0	0.026998	0	5.94828	0	1	1
ENSG00000039068	CDH1	1	0	1	0	0	0	0	1	0.334462	0.865849	2.44333	0.354373	0.72306	1
ENSG00000039123	SKIV2L2	3106	2566	2619	2735	2351	2868	3155	3625	3245.6	0.0604471	0.0694359	0.870545	0.384002	1
ENSG00000039139	DNAH5	0	0	0	0	0	0	0	0	0.0167248	0	5.94828	0	1	1
ENSG00000039319	ZFYVE16	632	527	478	461	494	768	812	786	691.037	-0.269002	0.0898473	-2.99399	0.00275358	0.0648283
ENSG00000039523	FAM65A	363	254	306	224	318	285	405	266	332.43	0.0162872	0.0918437	0.177337	0.859244	1
ENSG00000039537	C6	0	0	0	0	0	0	0	0	0.0320897	0	5.94828	0	1	1
ENSG00000039560	RAI14	76	37	72	34	69	62	136	66	76.4449	-0.418563	0.165311	-2.53197	0.0113422	0.192951
ENSG00000039600	SOX30	1	0	0	0	0	0	0	0	0.0833997	0.891773	5.9482	0.149923	0.880825	1
ENSG00000039650	PNKP	433	319	317	322	365	321	457	349	379.61	0.0689118	0.0731478	0.94209	0.346146	1
ENSG00000039987	BEST2	0	0	2	0	1	0	1	0	0.310371	0.0122349	5.93087	0.00206292	0.998354	1
ENSG00000040199	PHLPP2	154	99	95	54	129	131	155	81	127.411	-0.16181	0.130075	-1.24397	0.213509	1
ENSG00000040275	SPDL1	1309	932	930	1052	1048	921	1458	1308	1247.02	0.0134955	0.0949165	0.142183	0.886935	1
ENSG00000040341	STAU2	1679	949	1322	1089	1174	1003	1712	1372	1465.06	0.10618	0.0588311	1.80482	0.0711026	0.627992
ENSG00000040487	PQLC2	633	548	531	463	687	711	840	593	614.887	-0.208834	0.0769626	-2.71345	0.00665857	0.127883
ENSG00000040531	CTNS	145	98	127	97	117	113	167	127	133.049	0.00661193	0.114651	0.0576701	0.954011	1
ENSG00000040608	RTN4R	38	45	32	26	22	27	21	20	39.5695	0.808111	0.234166	3.45101	0.000558485	0.0177768
ENSG00000040633	PHF23	619	407	536	499	581	405	723	597	578.708	0.0192475	0.0739786	0.260176	0.794728	1
ENSG00000040731	CDH10	0	0	0	0	0	0	0	1	0.168067	-0.549694	5.0416	-0.109032	0.913177	1
ENSG00000040933	INPP4A	809	608	578	407	787	796	1028	646	782.873	-0.282619	0.0680044	-4.1559	3.24014e-05	0.00149015
ENSG00000041353	RAB27B	0	0	0	0	0	0	0	0	0
ENSG00000041357	PSMA4	5494	3943	4987	11384	5667	4725	7276	12641	7187.84	-0.0761332	0.127456	-0.597328	0.550288	1
ENSG00000041515	MYO16	1	0	2	1	1	4	3	2	1.69679	-1.06069	1.00617	-1.05419	0.291798	1
ENSG00000041802	LSG1	992	722	729	512	904	904	1202	706	898.433	-0.169664	0.0563791	-3.00934	0.00261813	0.0623434
ENSG00000041880	PARP3	72	49	66	47	76	68	120	74	76.0112	-0.346038	0.15428	-2.24293	0.0249014	0.33363
ENSG00000041982	TNC	0	2	0	2	2	3	5	2	0.99968	-1.41645	1.33396	-1.06183	0.288311	1
ENSG00000041988	THAP3	145	124	120	155	160	151	195	166	160.957	-0.126026	0.137465	-0.916787	0.359254	1
ENSG00000042062	FAM65C	0	2	1	2	2	5	2	0	1.48353	-0.557757	1.03687	-0.537925	0.590629	1
ENSG00000042088	TDP1	975	640	797	570	800	611	951	750	863.499	0.0998821	0.0651069	1.53413	0.124999	0.836924
ENSG00000042286	AIFM2	145	170	125	103	196	183	236	158	159.078	-0.343988	0.124043	-2.77313	0.00555196	0.111838
ENSG00000042304	C2orf83	0	0	0	0	0	0	0	0	0
ENSG00000042317	SPATA7	125	88	113	135	80	68	145	146	126.112	0.280212	0.144973	1.93285	0.0532546	0.534083
ENSG00000042429	MED17	36	63	35	28	34	51	54	27	46.9334	0.131456	0.206675	0.636051	0.524743	1
ENSG00000042445	RETSAT	121	110	108	77	156	134	177	108	128.19	-0.295554	0.129122	-2.28895	0.022082	0.310943
ENSG00000042493	CAPG	4364	3384	3814	5430	3403	3040	4353	5296	4672.21	0.260441	0.0838518	3.10597	0.00189659	0.0480265
ENSG00000042753	AP2S1	1292	1642	1137	1048	1261	1482	1429	1163	1407.52	0.0965119	0.0895958	1.07719	0.281395	1
ENSG00000042781	USH2A	1	0	2	1	0	1	1	2	0.673382	0.199152	1.57022	0.126831	0.899075	1
ENSG00000042813	ZPBP	0	0	0	0	0	0	0	0	0
ENSG00000042832	TG	5	2	6	3	2	12	3	5	5.96128	-0.363432	0.719382	-0.505201	0.613418	1
ENSG00000042980	ADAM28	0	1	1	0	12	13	45	50	4.69819	-5.51162	1.01699	-5.41953	5.97572e-08	4.62385e-06
ENSG00000043039	BARX2	0	0	0	0	0	0	1	0	0.0266025	-0.549692	5.94828	-0.0924119	0.926371	1
ENSG00000043093	DCUN1D1	681	482	507	844	561	609	673	959	758.59	0.0138585	0.0985556	0.140616	0.888173	1
ENSG00000043143	JADE2	1145	818	847	754	640	638	740	620	999.262	0.59012	0.0783649	7.53041	5.05809e-14	8.21731e-12
ENSG00000043355	ZIC2	1287	792	1074	735	925	746	1421	784	1132.49	0.184976	0.0538639	3.43414	0.000594442	0.0187307
ENSG00000043462	LCP2	2311	929	1673	1059	2460	1390	3223	1842	1858.46	-0.428193	0.0432181	-9.90772	3.85328e-23	1.19509e-20
ENSG00000043514	TRIT1	1462	998	1160	1202	1210	1193	1714	1510	1407.51	-0.0472886	0.0590213	-0.801213	0.423008	1
ENSG00000043591	ADRB1	84	65	62	57	68	66	117	54	78.951	0.0201428	0.168877	0.119275	0.905058	1
ENSG00000044012	GUCA2B	0	0	0	0	0	0	0	0	0
ENSG00000044090	CUL7	691	465	516	492	540	470	595	429	594.119	0.252715	0.0749624	3.37123	0.000748339	0.0225378
ENSG00000044115	CTNNA1	2394	1786	1919	1279	2301	2075	2757	1726	2259.31	-0.105538	0.0513981	-2.05335	0.0400388	0.452174
ENSG00000044446	PHKA2	573	345	407	267	485	425	570	278	454.585	0.0154702	0.110438	0.14008	0.888597	1
ENSG00000044459	CNTLN	1145	658	816	608	744	738	1242	890	996.956	-0.00865114	0.0752046	-0.115035	0.908418	1
ENSG00000044524	EPHA3	1	0	0	3	0	0	3	1	0.797432	0.507435	1.65011	0.307517	0.75845	1
ENSG00000044574	HSPA5	11860	8243	7343	4705	9230	7231	7651	5037	8786.33	0.272186	0.0775119	3.51153	0.000445532	0.0147182
ENSG00000046604	DSG2	12	8	7	7	6	5	9	5	9.19442	0.649279	0.459402	1.41331	0.157564	0.93115
ENSG00000046647	GEMIN8	166	154	150	153	153	143	213	188	182.857	0.0235678	0.103146	0.22849	0.819265	1
ENSG00000046651	OFD1	2184	1283	1651	1529	1813	1669	2037	2005	1949.14	-0.0301457	0.0656323	-0.459312	0.64601	1
ENSG00000046653	GPM6B	353	281	271	311	227	272	337	341	341.395	0.231525	0.0799667	2.89527	0.00378828	0.0831252
ENSG00000046774	MAGEC2	0	0	0	0	0	0	0	0	0
ENSG00000046889	PREX2	0	0	0	0	0	0	0	0	0.0175364	0	5.94828	0	1	1
ENSG00000047056	WDR37	837	690	657	457	751	872	897	622	796.377	-0.0955878	0.0802439	-1.19122	0.233569	1
ENSG00000047188	YTHDC2	676	503	593	429	511	605	801	570	677.179	-0.00658861	0.0819733	-0.080375	0.935939	1
ENSG00000047230	CTPS2	715	464	554	537	488	505	792	625	659.478	0.0894274	0.0687319	1.30111	0.193222	1
ENSG00000047249	ATP6V1H	405	436	332	305	382	440	545	350	432.794	-0.0413756	0.0800577	-0.516823	0.60528	1
ENSG00000047315	POLR2B	4053	2896	2965	2658	3139	3342	3702	3644	3682.77	0.0189173	0.0605724	0.312309	0.754806	1
ENSG00000047346	FAM214A	303	182	232	213	211	233	502	260	306.297	-0.145992	0.132304	-1.10347	0.269825	1
ENSG00000047365	ARAP2	104	66	71	83	64	80	198	101	109.902	-0.174149	0.183789	-0.947546	0.343361	1
ENSG00000047410	TPR	8836	4899	5720	3658	6362	5915	8014	5076	7009.25	-0.0179152	0.0775417	-0.231039	0.817284	1
ENSG00000047457	CP	0	0	1	0	1	3	2	1	0.949904	-2.23531	1.45793	-1.53321	0.125225	0.837541
ENSG00000047578	KIAA0556	374	209	253	142	284	243	382	171	279.498	0.00684804	0.10039	0.0682144	0.945615	1
ENSG00000047579	DTNBP1	398	241	276	310	318	201	490	341	347.004	0.0705427	0.103669	0.680464	0.496211	1
ENSG00000047597	XK	252	230	186	148	151	172	198	163	231.148	0.411425	0.111069	3.70424	0.000212025	0.00776281
ENSG00000047617	ANO2	0	0	0	0	1	0	0	0	0.0647694	-0.549692	5.94828	-0.0924119	0.926371	1
ENSG00000047621	C12orf4	474	343	331	610	381	355	592	732	546.998	-0.0384221	0.117489	-0.327026	0.743648	1
ENSG00000047634	SCML1	11	10	3	7	5	13	6	5	11.386	0.23542	0.432596	0.544204	0.586301	1
ENSG00000047644	WWC3	27	24	8	7	10	16	34	9	21.2359	0.142044	0.364732	0.389447	0.696945	1
ENSG00000047648	ARHGAP6	0	0	0	0	0	0	1	0	0.370941	-0.5497	2.29701	-0.239311	0.810865	1
ENSG00000047662	FAM184B	6	3	1	2	6	2	3	2	3.30349	-0.0124585	0.698081	-0.0178468	0.985761	1
ENSG00000047849	MAP4	2523	1515	1757	1091	2101	1719	2472	1400	2047.63	-0.0193266	0.0840206	-0.230022	0.818075	1
ENSG00000047932	GOPC	2140	1732	1719	1341	1639	2209	2610	1919	2048.98	-0.102802	0.0696989	-1.47494	0.140228	0.881033
ENSG00000047936	ROS1	141	80	102	55	173	203	239	103	132.313	-0.768955	0.125	-6.15163	7.66893e-10	7.69518e-08
ENSG00000048028	USP28	432	253	294	182	330	274	431	208	335.475	0.0543724	0.0817275	0.665288	0.505866	1
ENSG00000048052	HDAC9	358	245	300	337	281	252	632	372	417.027	-0.0778347	0.118358	-0.657623	0.51078	1
ENSG00000048140	TSPAN17	408	373	321	321	396	335	477	355	401.542	0.0393633	0.0834104	0.471923	0.636981	1
ENSG00000048162	NOP16	701	514	492	499	733	539	557	618	568.818	0.00931913	0.093251	0.099936	0.920395	1
ENSG00000048342	CC2D2A	7	3	8	4	2	7	6	4	6.08346	0.369196	0.548772	0.672767	0.501096	1
ENSG00000048392	RRM2B	794	700	606	573	490	771	786	772	845.086	0.10184	0.0783655	1.29955	0.193755	1
ENSG00000048405	ZNF800	490	301	352	261	412	389	583	445	455.955	-0.224046	0.0847476	-2.64369	0.00820076	0.14998
ENSG00000048462	TNFRSF17	1	0	0	0	0	0	0	0	0.215417	0.892988	3.64404	0.245054	0.806414	1
ENSG00000048471	SNX29	303	176	203	146	249	249	394	235	266.055	-0.283657	0.111897	-2.53499	0.0112449	0.191751
ENSG00000048540	LMO3	2	2	3	0	1	2	3	1	1.16722	0.160702	1.12621	0.142692	0.886533	1
ENSG00000048544	MRPS10	2540	1789	2120	2361	2141	1978	3240	2963	2593.35	-0.0389182	0.0774294	-0.502629	0.615225	1
ENSG00000048545	GUCA1A	0	0	0	0	0	0	0	0	0
ENSG00000048649	RSF1	1444	934	1047	851	954	1146	1453	1209	1364.45	-0.00303698	0.0887083	-0.0342356	0.972689	1
ENSG00000048707	VPS13D	657	466	464	253	476	649	686	323	592.584	-0.0688211	0.132625	-0.518913	0.603821	1
ENSG00000048740	CELF2	2559	1533	1969	1605	1974	1899	3082	1847	2379.61	-0.0263602	0.0704935	-0.373938	0.708451	1
ENSG00000048828	FAM120A	3159	1983	2274	1534	2978	2660	3625	2148	2736.4	-0.202088	0.0632054	-3.19732	0.00138709	0.0374226
ENSG00000048991	R3HDM1	2146	992	1406	791	1603	1115	2264	1136	1631.03	-0.0603578	0.067473	-0.894548	0.371029	1
ENSG00000049089	COL9A2	803	665	602	964	511	515	711	798	816.489	0.435961	0.0748904	5.82132	5.83849e-09	5.30525e-07
ENSG00000049130	KITLG	367	379	262	170	224	308	302	247	351.064	0.259724	0.1045	2.48538	0.0129412	0.213851
ENSG00000049167	ERCC8	255	207	224	370	229	232	337	463	320.308	-0.0609346	0.127864	-0.476559	0.633676	1
ENSG00000049192	ADAMTS6	6	8	4	0	5	3	2	4	5.61556	0.44294	0.65328	0.678024	0.497757	1
ENSG00000049239	H6PD	1677	1086	1288	1216	1275	1248	1736	1299	1595.59	0.0896669	0.0680369	1.31792	0.187532	1
ENSG00000049245	VAMP3	986	646	868	876	905	779	1024	1106	986.511	-0.00547352	0.0884296	-0.0618969	0.950645	1
ENSG00000049246	PER3	49	33	46	28	42	42	47	37	48.5046	0.0517161	0.194778	0.265514	0.790614	1
ENSG00000049247	UTS2	116	57	113	317	132	69	142	314	177.896	0.0036233	0.170767	0.0212178	0.983072	1
ENSG00000049249	TNFRSF9	1	0	0	0	0	3	3	1	0.759427	-2.35507	1.46216	-1.61067	0.107251	0.779117
ENSG00000049283	EPN3	0	0	0	0	1	0	0	0	0.401986	-0.549699	2.64582	-0.207762	0.835415	1
ENSG00000049323	LTBP1	2	0	1	1	2	2	1	1	2.2497	-0.513985	1.08402	-0.474146	0.635396	1
ENSG00000049449	RCN1	203	151	188	188	139	171	310	217	211.566	0.0231759	0.13784	0.168136	0.866476	1
ENSG00000049540	ELN	0	0	0	0	0	0	1	0	0.191337	-0.549695	4.85411	-0.113243	0.909838	1
ENSG00000049541	RFC2	872	687	641	667	699	673	837	759	803.701	0.117576	0.0687461	1.7103	0.0872111	0.699478
ENSG00000049618	ARID1B	2122	1338	1533	843	1844	1703	2296	1271	1805.4	-0.154784	0.0871003	-1.77708	0.075555	0.648098
ENSG00000049656	CLPTM1L	5551	4848	4458	3534	5021	5016	4383	4153	5113.55	0.141133	0.0856045	1.64866	0.0992169	0.750234
ENSG00000049759	NEDD4L	52	30	54	17	38	32	46	20	42.2342	0.308096	0.213019	1.44633	0.148085	0.904953
ENSG00000049768	FOXP3	8	2	4	5	2	5	8	2	4.614	0.239635	0.621145	0.385796	0.699648	1
ENSG00000049769	PPP1R3F	55	25	27	27	42	36	50	29	37.9149	-0.0937965	0.209183	-0.448394	0.653869	1
ENSG00000049860	HEXB	1760	1204	1361	1673	1203	1249	1601	2057	1651.56	0.159264	0.0648004	2.45777	0.0139803	0.226828
ENSG00000049883	PTCD2	230	186	196	200	186	198	315	194	251.411	0.059528	0.117128	0.50823	0.611292	1
ENSG00000050030	KIAA2022	0	0	0	0	0	0	0	0	0.240337	0	3.18843	0	1	1
ENSG00000050130	JKAMP	803	519	685	1379	730	644	737	1532	993.545	0.0670076	0.133739	0.501034	0.616347	1
ENSG00000050165	DKK3	0	0	0	0	1	1	0	0	0.292935	-1.45567	2.75447	-0.528475	0.59717	1
ENSG00000050327	ARHGEF5	12	4	3	6	8	2	11	7	5.95287	0.025073	0.520064	0.0482113	0.961548	1
ENSG00000050344	NFE2L3	262	158	201	253	129	146	161	239	240.191	0.548404	0.116642	4.70161	2.58118e-06	0.000148569
ENSG00000050393	MCUR1	849	586	679	594	676	528	841	782	784.217	0.110338	0.0678676	1.62578	0.103997	0.766763
ENSG00000050405	LIMA1	685	372	481	358	487	469	637	445	566.483	0.0420431	0.074474	0.564534	0.572391	1
ENSG00000050426	LETMD1	482	379	433	476	511	515	833	579	546.172	-0.267548	0.0916229	-2.9201	0.00349921	0.0780263
ENSG00000050438	SLC4A8	24	11	13	9	23	12	20	22	17.9508	-0.299422	0.311471	-0.961317	0.336393	1
ENSG00000050555	LAMC3	3	1	2	1	8	7	8	5	3.03066	-1.84069	0.750881	-2.45137	0.0142313	0.229511
ENSG00000050628	PTGER3	1	0	0	0	0	1	0	0	0.122533	0.171643	5.94828	0.0288559	0.97698	1
ENSG00000050730	TNIP3	1	0	0	0	0	0	1	1	0.655218	-0.491027	1.89043	-0.259743	0.795062	1
ENSG00000050748	MAPK9	1260	874	1042	738	1219	1104	1542	1149	1216.85	-0.197059	0.0485039	-4.06274	4.85004e-05	0.0021363
ENSG00000050767	COL23A1	653	464	429	445	543	503	621	482	547.526	0.0485455	0.0815374	0.595376	0.551592	1
ENSG00000050820	BCAR1	512	406	386	337	465	372	620	364	465.265	0.0344999	0.0859039	0.401611	0.687971	1
ENSG00000051009	FAM160A2	356	285	288	269	386	376	554	334	375.712	-0.277951	0.0836294	-3.32361	0.000888604	0.0257709
ENSG00000051108	HERPUD1	1238	821	1022	970	1176	976	3028	1142	1351.41	-0.327431	0.183947	-1.78003	0.0750706	0.645566
ENSG00000051128	HOMER3	2829	2184	2152	2180	2747	1975	2631	2414	2552.22	0.106662	0.072337	1.47451	0.140344	0.881033
ENSG00000051180	RAD51	637	538	498	330	471	501	616	372	552.368	0.190209	0.0678804	2.80212	0.00507684	0.104397
ENSG00000051341	POLQ	863	621	569	364	588	662	665	419	669.556	0.180297	0.084479	2.13422	0.032825	0.397368
ENSG00000051382	PIK3CB	2610	1977	1942	1258	1803	2172	2516	1498	2326.63	0.115591	0.0636982	1.81467	0.0695747	0.6215
ENSG00000051523	CYBA	6144	4926	4800	5267	6096	4571	6613	5783	5647.52	0.0510443	0.0832424	0.613201	0.539743	1
ENSG00000051596	THOC3	138	132	132	178	135	144	130	169	159.981	0.178577	0.133114	1.34154	0.179746	0.987603
ENSG00000051620	HEBP2	3441	2726	2988	3856	2771	2502	3724	3659	3732.74	0.220686	0.0724501	3.04604	0.00231873	0.0564877
ENSG00000051825	MPHOSPH9	879	534	626	508	654	649	974	664	788.51	-0.0487715	0.068581	-0.711152	0.47699	1
ENSG00000052126	PLEKHA5	82	55	80	55	53	53	126	73	89.7716	0.0401602	0.152026	0.264166	0.791652	1
ENSG00000052344	PRSS8	2	5	4	3	3	2	56	3	9.99687	-0.822885	0.887444	-0.927254	0.353795	1
ENSG00000052723	SIKE1	3751	2882	3040	2240	3243	3866	5165	3291	3808.96	-0.211973	0.0511408	-4.14489	3.39981e-05	0.00155785
ENSG00000052749	RRP12	809	649	693	487	848	629	924	625	734.14	-0.0285562	0.08161	-0.34991	0.726406	1
ENSG00000052795	FNIP2	250	168	128	95	189	178	253	183	198.105	-0.200878	0.131068	-1.53262	0.12537	0.838062
ENSG00000052802	MSMO1	2118	1677	1982	2649	1932	1980	2382	3474	2667.13	-0.0229261	0.0656576	-0.349177	0.726956	1
ENSG00000052841	TTC17	2315	1330	1819	1392	1897	1566	2968	1741	2087.1	-0.07561	0.055549	-1.36114	0.173469	0.970622
ENSG00000052850	ALX4	12	7	12	12	9	12	30	12	13.013	-0.300064	0.355324	-0.844481	0.398401	1
ENSG00000053108	FSTL4	0	0	0	0	0	1	0	0	0.0738039	-0.549692	5.94828	-0.0924119	0.926371	1
ENSG00000053254	FOXN3	2013	1289	1390	948	1538	1839	2613	1469	1818.74	-0.248964	0.0923433	-2.69607	0.00701639	0.133222
ENSG00000053328	METTL24	0	0	0	0	0	0	0	0	0.0561579	0	5.94828	0	1	1
ENSG00000053371	AKR7A2	1219	1196	1056	1173	1295	1204	1463	1388	1332.33	-0.0312694	0.0792372	-0.39463	0.693116	1
ENSG00000053372	MRTO4	1345	1192	1076	1217	1221	1139	1333	1463	1297.48	0.0787251	0.0780971	1.00804	0.313435	1
ENSG00000053438	NNAT	7	5	6	2	14	13	11	6	8.11135	-0.990384	0.495472	-1.99887	0.0456225	0.488062
ENSG00000053501	USE1	420	369	341	387	370	340	435	367	414.558	0.178543	0.0898157	1.98789	0.0468242	0.496109
ENSG00000053524	MCF2L2	17	15	18	13	11	19	39	14	21.0774	-0.142422	0.302483	-0.470843	0.637753	1
ENSG00000053702	NRIP2	16	11	10	4	12	15	14	7	13.2708	-0.0933546	0.367825	-0.253801	0.799649	1
ENSG00000053747	LAMA3	48	36	26	13	29	27	35	23	39.7146	0.245166	0.223841	1.09527	0.273399	1
ENSG00000053770	AP5M1	1148	814	1030	1122	1153	1223	1666	1916	1269.52	-0.343019	0.0828697	-4.13926	3.48427e-05	0.00158265
ENSG00000053900	ANAPC4	687	537	613	538	529	602	588	689	659.43	0.156454	0.0863425	1.81201	0.0699844	0.623398
ENSG00000053918	KCNQ1	163	96	100	148	114	100	182	149	148.525	0.080692	0.126668	0.637038	0.5241	1
ENSG00000054116	TRAPPC3	928	698	843	867	856	706	933	1096	933.825	0.0717756	0.0971414	0.738878	0.459981	1
ENSG00000054118	THRAP3	4636	2456	3658	2611	3736	3011	4868	3500	3950.28	-0.0296281	0.0537456	-0.551267	0.581451	1
ENSG00000054148	PHPT1	931	832	792	900	998	728	1087	972	959.566	0.0489063	0.0845597	0.578364	0.563019	1
ENSG00000054179	ENTPD2	1	0	0	0	1	0	1	0	0.40136	-0.513144	2.37378	-0.216172	0.828854	1
ENSG00000054219	LY75	271	190	192	179	231	265	333	204	245.201	-0.13901	0.0983543	-1.41336	0.157549	0.93115
ENSG00000054267	ARID4B	1589	1031	1145	881	1032	1353	1848	1234	1439.34	-0.0691271	0.0971325	-0.711678	0.476664	1
ENSG00000054277	OPN3	71	113	62	67	65	143	43	72	94.5144	0.150341	0.150108	1.00155	0.316561	1
ENSG00000054282	SDCCAG8	963	591	753	879	698	541	1253	875	925.608	0.132743	0.0878169	1.51159	0.130638	0.853372
ENSG00000054356	PTPRN	0	0	0	0	0	0	0	0	0.062104	0	5.94828	0	1	1
ENSG00000054392	HHAT	29	18	21	28	31	20	31	26	28.0574	0.00254727	0.252009	0.0101079	0.991935	1
ENSG00000054523	KIF1B	697	465	509	264	498	607	1087	405	637.921	-0.233911	0.105956	-2.20763	0.02727	0.351801
ENSG00000054598	FOXC1	31	9	15	4	23	15	23	14	19.2407	-0.276849	0.322065	-0.859605	0.390007	1
ENSG00000054611	TBC1D22A	441	315	329	327	425	351	479	414	406.652	-0.0732179	0.0807196	-0.907065	0.364373	1
ENSG00000054654	SYNE2	119	68	97	27	71	76	95	48	97.5144	0.201741	0.160768	1.25486	0.20953	1
ENSG00000054690	PLEKHH1	705	372	518	279	464	449	627	309	543.914	0.151203	0.11144	1.3568	0.174843	0.973953
ENSG00000054793	ATP9A	2	3	3	3	3	3	6	3	2.79481	-0.229846	0.78463	-0.292935	0.769572	1
ENSG00000054796	SPO11	0	0	0	0	0	0	0	0	0.0295407	0	5.94828	0	1	1
ENSG00000054803	CBLN4	0	0	0	0	0	0	0	0	0
ENSG00000054938	CHRDL2	1	0	1	0	1	1	1	1	0.416308	-0.932631	1.94314	-0.47996	0.631256	1
ENSG00000054965	FAM168A	769	537	551	393	595	605	752	421	697.798	0.0828636	0.0747793	1.10811	0.267814	1
ENSG00000054967	RELT	309	265	244	225	450	436	472	417	323.471	-0.604853	0.0844355	-7.1635	7.8643e-13	1.13512e-10
ENSG00000054983	GALC	658	514	569	553	558	604	921	709	707.371	-0.0943665	0.0664034	-1.42111	0.155285	0.924814
ENSG00000055044	NOP58	2462	1994	2077	2666	2174	2207	3203	3247	2622.11	-0.0483755	0.0697882	-0.693175	0.4882	1
ENSG00000055070	SZRD1	1865	1226	1607	1291	1869	1374	2234	1621	1742.09	-0.0725263	0.0571628	-1.26877	0.204524	1
ENSG00000055118	KCNH2	397	349	429	309	264	210	318	321	420.505	0.593827	0.11334	5.23932	1.61168e-07	1.15868e-05
ENSG00000055130	CUL1	1622	1108	1310	908	1505	1288	1667	1273	1423.98	-0.0610443	0.0619405	-0.98553	0.324364	1
ENSG00000055147	FAM114A2	374	324	275	359	276	284	506	409	402.645	0.0496244	0.0946754	0.524153	0.600172	1
ENSG00000055163	CYFIP2	1	1	1	1	0	1	4	0	1.0725	0.052817	1.2312	0.0428989	0.965782	1
ENSG00000055208	TAB2	3289	1800	2474	1729	2465	2075	4545	2349	2923.68	-0.109525	0.0709682	-1.5433	0.122759	0.829923
ENSG00000055211	GINM1	663	571	486	502	455	574	619	612	635.324	0.145894	0.0754112	1.93465	0.0530337	0.53258
ENSG00000055332	EIF2AK2	1820	1039	1229	936	1388	1390	1876	1287	1637.03	-0.101262	0.0804036	-1.25942	0.207879	1
ENSG00000055483	USP36	1116	763	835	541	1043	896	1249	696	975.178	-0.0971055	0.0795469	-1.22073	0.222187	1
ENSG00000055609	KMT2C	1544	852	1028	537	1139	1138	1544	698	1253.5	-0.0654449	0.12165	-0.537979	0.590592	1
ENSG00000055732	MCOLN3	243	159	237	175	155	192	254	181	237.078	0.233155	0.116264	2.0054	0.0449205	0.483833
ENSG00000055813	CCDC85A	0	0	0	0	0	0	0	0	0
ENSG00000055917	PUM2	3980	2977	3097	2710	2809	3537	4242	3361	3844.16	0.0409741	0.059344	0.690451	0.48991	1
ENSG00000055950	MRPL43	476	342	461	399	471	350	462	503	473.35	0.0794055	0.0971187	0.817612	0.413579	1
ENSG00000055955	ITIH4	1	2	4	0	6	3	1	1	2.44966	-0.587861	0.921579	-0.637885	0.523549	1
ENSG00000055957	ITIH1	4	0	1	2	2	0	1	1	1.55373	0.896947	1.0706	0.837798	0.402144	1
ENSG00000056050	HPF1	525	347	430	651	398	338	511	692	521.648	0.19613	0.085936	2.28228	0.0224726	0.31409
ENSG00000056097	ZFR	10258	6318	8181	14715	8040	7135	12252	13973	11772	0.0884503	0.0981432	0.901237	0.367462	1
ENSG00000056277	ZNF280C	244	137	145	135	148	159	330	214	213.694	-0.168569	0.122219	-1.37923	0.167824	0.954838
ENSG00000056291	NPFFR2	0	0	0	0	0	0	0	0	0
ENSG00000056487	PHF21B	0	0	0	0	0	0	0	0	0.0291949	0	5.94828	0	1	1
ENSG00000056558	TRAF1	33	24	38	29	33	30	52	30	33.8766	-0.0397853	0.279485	-0.142352	0.886802	1
ENSG00000056586	RC3H2	981	818	678	553	692	944	1062	732	969.681	-0.0183737	0.0719672	-0.255307	0.798486	1
ENSG00000056736	IL17RB	25	12	10	7	14	24	16	20	19.0359	-0.31591	0.312557	-1.01073	0.312146	1
ENSG00000056972	TRAF3IP2	564	345	437	276	443	351	760	329	493.864	-0.0120398	0.0901101	-0.133612	0.893709	1
ENSG00000056998	GYG2	701	558	521	373	569	602	667	439	603.715	0.0743275	0.0682605	1.08888	0.276207	1
ENSG00000057019	DCBLD2	338	245	241	202	246	289	343	302	323.37	-0.0469782	0.0981252	-0.478758	0.632111	1
ENSG00000057149	SERPINB3	0	0	0	0	0	0	0	0	0
ENSG00000057252	SOAT1	1727	1439	1467	1312	1834	2200	2539	2053	1824.82	-0.36273	0.05511	-6.58192	4.64396e-11	5.32962e-09
ENSG00000057294	PKP2	1	0	1	0	1	1	0	0	0.870649	0.112603	1.47825	0.0761735	0.939281	1
ENSG00000057468	MSH4	0	0	0	0	0	0	0	0	0.306158	0	2.74928	0	1	1
ENSG00000057593	F7	0	0	0	0	0	0	0	0	0
ENSG00000057608	GDI2	7781	5753	6487	7614	6318	6218	8682	9921	8004.18	0.016905	0.0720843	0.234517	0.814584	1
ENSG00000057657	PRDM1	72	34	69	32	34	48	82	36	62.0117	0.230014	0.178781	1.28657	0.198244	1
ENSG00000057663	ATG5	1567	1196	1244	1923	1659	1591	1835	2685	1765.96	-0.21346	0.0986977	-2.16277	0.030559	0.378345
ENSG00000057704	TMCC3	6	3	0	7	3	6	20	3	6.8286	-0.632272	0.606702	-1.04214	0.297345	1
ENSG00000057757	PITHD1	591	425	470	398	496	461	601	462	526.284	0.0623191	0.0642537	0.969892	0.3321	1
ENSG00000057935	MTA3	311	244	272	213	287	239	477	276	315.205	-0.0984177	0.0882006	-1.11584	0.264491	1
ENSG00000058056	USP13	718	537	516	363	582	609	659	521	641.309	-0.013737	0.0860894	-0.159567	0.873222	1
ENSG00000058063	ATP11B	1912	1246	1459	1221	1473	1690	2257	1888	1844.12	-0.16524	0.0692739	-2.38532	0.0170643	0.260321
ENSG00000058085	LAMC2	395	218	350	412	541	428	903	751	460.124	-0.741786	0.094329	-7.86382	3.72599e-15	6.75503e-13
ENSG00000058091	CDK14	392	254	295	213	314	342	443	273	334.738	-0.0922779	0.0933015	-0.989029	0.322649	1
ENSG00000058262	SEC61A1	5917	4371	4533	3353	5116	4503	5052	4111	5205.06	0.100612	0.0754991	1.33263	0.182654	0.992524
ENSG00000058272	PPP1R12A	2125	1244	1646	1181	1542	1551	2161	1540	1887.37	0.0140271	0.0681678	0.205774	0.836968	1
ENSG00000058335	RASGRF1	57	20	50	48	28	35	105	48	60.5234	-0.0577563	0.199425	-0.289613	0.772112	1
ENSG00000058404	CAMK2B	9	6	4	11	11	8	15	13	10.7481	-0.455609	0.44096	-1.03322	0.301501	1
ENSG00000058453	CROCC	113	98	80	64	86	125	124	78	103.864	-0.0501648	0.13832	-0.362673	0.716849	1
ENSG00000058600	POLR3E	1100	738	924	710	1093	836	1377	914	997.445	-0.108613	0.0536588	-2.02414	0.0429554	0.472912
ENSG00000058668	ATP2B4	2109	1188	1571	1057	1761	1686	2478	1371	1926.32	-0.148507	0.0823839	-1.80262	0.0714478	0.629791
ENSG00000058673	ZC3H11A	1	1	2	1	3	4	3	1	2.79013	-0.932394	0.887476	-1.05061	0.293436	1
ENSG00000058729	RIOK2	901	674	743	1348	764	818	1075	1515	1054.17	-0.0105267	0.12183	-0.0864046	0.931145	1
ENSG00000058799	YIPF1	580	421	556	646	539	387	796	777	627.652	0.0267155	0.103819	0.257327	0.796926	1
ENSG00000058804	NDC1	2400	1934	1939	1789	2142	2439	2780	2602	2403.15	-0.137221	0.0647569	-2.11902	0.034089	0.406403
ENSG00000058866	DGKG	154	93	106	81	141	147	200	134	137.219	-0.370846	0.119835	-3.09464	0.00197055	0.0494653
ENSG00000059122	FLYWCH1	533	455	390	329	558	500	620	509	492.255	-0.199793	0.0797464	-2.50535	0.0122329	0.204945
ENSG00000059145	UNKL	206	204	164	97	170	195	183	115	193.852	0.169208	0.114483	1.47802	0.139402	0.878473
ENSG00000059377	TBXAS1	109	100	109	71	121	120	173	111	121.774	-0.257887	0.127067	-2.02953	0.0424043	0.469148
ENSG00000059378	PARP12	162	113	113	91	127	113	196	103	146.278	0.0127549	0.120067	0.106231	0.915399	1
ENSG00000059573	ALDH18A1	1728	1276	1372	1113	1552	1295	1705	1271	1556.97	0.0775153	0.062406	1.24211	0.214195	1
ENSG00000059588	TARBP1	3573	2788	2715	2075	2662	3459	3014	2574	3215.46	0.087095	0.087611	0.99411	0.320169	1
ENSG00000059691	GATB	282	219	257	326	305	223	413	454	322.825	-0.161344	0.119646	-1.34851	0.177494	0.981723
ENSG00000059728	MXD1	346	211	306	195	255	244	576	251	362.733	-0.101995	0.113346	-0.899851	0.3682	1
ENSG00000059758	CDK17	486	298	356	299	361	403	761	439	489.912	-0.241779	0.11797	-2.0495	0.0404129	0.455303
ENSG00000059769	DNAJC25	171	109	119	163	177	154	168	241	169.57	-0.233892	0.134344	-1.74099	0.0816851	0.676946
ENSG00000059804	SLC2A3	48	46	53	80	72	86	298	159	89.2541	-1.11183	0.221185	-5.02669	4.99011e-07	3.28542e-05
ENSG00000059915	PSD	4	2	0	2	4	4	5	0	3.95854	-0.468716	0.763946	-0.613545	0.539516	1
ENSG00000060069	CTDP1	840	686	706	516	695	648	779	541	756.462	0.208045	0.0624683	3.33042	0.000867158	0.0253251
ENSG00000060138	YBX3	2460	2011	2086	1612	2103	1955	2780	1965	2419.16	0.064773	0.0532821	1.21566	0.224114	1
ENSG00000060140	STYK1	0	1	0	0	0	0	2	0	1.00469	-0.365139	1.60216	-0.227905	0.81972	1
ENSG00000060237	WNK1	7529	4010	5222	2762	5916	5212	9670	3856	6521.29	-0.180718	0.105604	-1.71129	0.0870277	0.699478
ENSG00000060303	RPS17P5	2	8	0	3	4	10	5	6	4.0774	-0.872658	0.621538	-1.40403	0.16031	0.93636
ENSG00000060339	CCAR1	3927	2252	2803	2416	3038	2971	3795	3171	3319.98	-0.0439046	0.0610496	-0.719164	0.47204	1
ENSG00000060491	OGFR	999	839	804	849	1196	1010	1220	1114	987.684	-0.212665	0.0678552	-3.1341	0.00172383	0.044801
ENSG00000060558	GNA15	3311	2534	2665	2142	2373	1942	1951	1833	2878.69	0.550286	0.095079	5.78767	7.13694e-09	6.39224e-07
ENSG00000060566	CREB3L3	0	0	0	0	0	0	1	0	0.664898	-0.544797	1.7075	-0.319061	0.74968	1
ENSG00000060642	PIGV	221	120	191	155	151	133	217	145	192.904	0.261419	0.104286	2.50674	0.0121849	0.204231
ENSG00000060656	PTPRU	268	181	212	116	147	117	251	89	208.15	0.557639	0.109495	5.09282	3.52786e-07	2.39843e-05
ENSG00000060688	SNRNP40	1776	1268	1423	1452	1653	1379	1702	1887	1676.77	0.00696004	0.0914995	0.0760664	0.939366	1
ENSG00000060709	RIMBP2	0	0	0	0	0	0	0	0	0
ENSG00000060718	COL11A1	1	0	0	0	0	0	1	0	0.223562	0.13887	3.22613	0.0430455	0.965665	1
ENSG00000060749	QSER1	1565	1005	873	552	1043	1309	1241	825	1262.56	-0.0520515	0.120057	-0.433558	0.664609	1
ENSG00000060762	MPC1	1544	1007	1100	1264	1748	1185	1847	1764	1394.63	-0.242723	0.074749	-3.24718	0.00116554	0.0324484
ENSG00000060971	ACAA1	416	360	301	377	416	364	413	415	408.949	0.0163097	0.0861328	0.189356	0.849814	1
ENSG00000060982	BCAT1	1170	1210	1233	1472	1062	1517	3188	1848	1672.42	-0.307542	0.132038	-2.3292	0.0198487	0.288714
ENSG00000061273	HDAC7	309	236	275	199	279	253	397	260	298.37	-0.0468129	0.0874391	-0.535376	0.59239	1
ENSG00000061337	LZTS1	2	4	1	0	4	3	2	1	2.99493	-0.42747	0.870572	-0.491022	0.623411	1
ENSG00000061455	PRDM6	1	2	2	1	2	3	6	0	1.83348	-0.578276	0.946941	-0.610677	0.541413	1
ENSG00000061492	WNT8A	0	1	0	0	0	1	1	1	0.723158	-1.07377	1.61189	-0.666155	0.505312	1
ENSG00000061656	SPAG4	16	6	7	10	4	12	19	13	13.486	-0.0842386	0.418712	-0.201185	0.840554	1
ENSG00000061676	NCKAP1	1	3	0	1	1	3	0	2	1.40884	-0.138936	1.07123	-0.129698	0.896806	1
ENSG00000061794	MRPS35	1362	1073	1084	1281	1085	1240	1627	1681	1380	-0.0439274	0.0957677	-0.458687	0.646459	1
ENSG00000061918	GUCY1B3	0	0	0	0	0	0	0	0	0
ENSG00000061936	SFSWAP	1632	839	1174	848	1351	1007	1745	1068	1343.9	-0.0489358	0.0491761	-0.995114	0.319681	1
ENSG00000061938	TNK2	250	233	208	148	249	258	275	188	253.746	-0.0482913	0.0936448	-0.515687	0.606073	1
ENSG00000061987	MON2	694	506	473	346	473	575	594	453	610.319	0.0857407	0.0941391	0.910787	0.362408	1
ENSG00000062038	CDH3	5	4	9	2	1	1	2	4	5.49333	1.46823	0.737211	1.9916	0.0464146	0.493861
ENSG00000062096	ARSF	2	0	0	1	0	1	1	0	0.660059	0.802042	1.80331	0.44476	0.656493	1
ENSG00000062194	GPBP1	2906	2115	2339	3208	2621	2687	3900	4826	3236.86	-0.211601	0.080244	-2.63697	0.00836501	0.152316
ENSG00000062282	DGAT2	511	425	434	442	393	402	726	415	547.52	0.115878	0.0921771	1.25712	0.20871	1
ENSG00000062370	ZNF112	1	0	0	1	0	0	0	0	0.38499	1.78498	2.64722	0.674286	0.50013	1
ENSG00000062485	CS	3309	1974	2698	1762	3444	2597	4161	2472	2962.9	-0.219887	0.0494571	-4.44601	8.74798e-06	0.00046699
ENSG00000062524	LTK	735	684	524	699	415	511	404	413	657.932	0.763173	0.104553	7.2994	2.89061e-13	4.35657e-11
ENSG00000062582	MRPS24	4	7	4	3	5	7	7	3	4.35955	-0.119088	0.57052	-0.208736	0.834655	1
ENSG00000062598	ELMO2	1659	946	1248	932	1288	950	1583	984	1372.68	0.155413	0.0530715	2.92837	0.00340746	0.0766177
ENSG00000062650	WAPL	2244	1606	1603	1274	1646	1907	2501	1771	2047.96	-0.0597146	0.0653202	-0.914183	0.360621	1
ENSG00000062716	VMP1	1761	1257	1529	2365	1571	1344	2057	2746	2025.44	0.0276565	0.081963	0.337427	0.735795	1
ENSG00000062725	APPBP2	896	665	703	599	703	791	1253	883	913.625	-0.157451	0.0636055	-2.47542	0.0133079	0.21823
ENSG00000062822	POLD1	1423	1343	1011	827	1417	1468	1364	1019	1243.92	-0.0433568	0.0663414	-0.653541	0.513407	1
ENSG00000063015	SEZ6	0	1	2	1	2	5	0	2	1.14094	-0.986459	1.26448	-0.780131	0.435314	1
ENSG00000063046	EIF4B	5968	3580	5159	4442	4866	4313	6953	5429	5492.07	-1.16624e-05	0.0380632	-0.000306395	0.999756	1
ENSG00000063127	SLC6A16	4	4	8	5	2	3	7	4	4.81564	0.600522	0.572137	1.04961	0.293897	1
ENSG00000063169	GLTSCR1	258	165	162	137	218	215	339	188	217.732	-0.242502	0.118017	-2.0548	0.039898	0.451264
ENSG00000063176	SPHK2	193	175	169	142	191	181	247	173	193.003	-0.0455506	0.123597	-0.36854	0.71247	1
ENSG00000063177	RPL18	10561	9749	9109	9118	10738	9094	12800	9434	10576.8	0.0529	0.0732293	0.722389	0.470056	1
ENSG00000063180	CA11	16	9	13	15	10	7	24	17	14.1716	0.0794065	0.338288	0.234731	0.814418	1
ENSG00000063241	ISOC2	927	834	845	837	1125	886	1073	1186	942.871	-0.135944	0.102308	-1.32878	0.183921	0.994796
ENSG00000063244	U2AF2	6001	4754	4595	3461	5374	4583	5518	4004	5134.4	0.105288	0.0599258	1.75697	0.0789237	0.66448
ENSG00000063245	EPN1	2227	1526	1745	1451	2193	1779	2702	1748	1936.35	-0.104858	0.0662994	-1.58159	0.113744	0.802306
ENSG00000063322	MED29	1305	840	982	828	1287	848	1624	1100	1182.51	-0.113001	0.0637587	-1.77232	0.0763407	0.652155
ENSG00000063438	AHRR	60	51	49	43	22	37	67	31	58.2975	0.577063	0.211572	2.7275	0.00638158	0.124177
ENSG00000063515	GSC2	1	6	1	1	3	7	3	2	2.56431	-0.735834	0.913222	-0.805755	0.420384	1
ENSG00000063587	ZNF275	778	522	594	362	937	847	1526	632	767.054	-0.61486	0.0814458	-7.54931	4.37561e-14	7.13947e-12
ENSG00000063601	MTMR1	616	436	443	317	467	447	539	427	527.609	0.0914319	0.0810029	1.12875	0.259004	1
ENSG00000063660	GPC1	233	194	173	135	180	173	177	182	195.263	0.192419	0.133247	1.44408	0.148717	0.906114
ENSG00000063761	ADCK1	178	97	135	114	169	105	184	152	140.288	-0.0604316	0.111342	-0.542755	0.587299	1
ENSG00000063854	HAGH	462	386	351	348	357	335	453	372	407.303	0.199508	0.0786285	2.53735	0.0111696	0.191053
ENSG00000063978	RNF4	1250	767	884	649	1272	928	1284	1029	1063.47	-0.200502	0.0635002	-3.15751	0.00159125	0.0421131
ENSG00000064012	CASP8	589	385	544	629	545	497	922	840	664.573	-0.189129	0.0820027	-2.30638	0.0210894	0.301044
ENSG00000064042	LIMCH1	0	0	0	0	0	0	1	0	0.0690011	-0.549692	5.94828	-0.0924119	0.926371	1
ENSG00000064102	ASUN	808	632	688	735	711	603	885	849	817.846	0.0889141	0.0676812	1.31372	0.18894	1
ENSG00000064115	TM7SF3	1305	1054	1028	874	1043	1061	1171	984	1224.43	0.160974	0.0577292	2.78844	0.00529623	0.107903
ENSG00000064195	DLX3	0	1	0	0	0	0	0	0	0.637084	0.892991	2.36902	0.376945	0.706214	1
ENSG00000064199	SPA17	70	33	46	82	54	35	68	79	66.1598	0.131297	0.176752	0.742835	0.457581	1
ENSG00000064201	TSPAN32	162	127	118	114	65	84	123	83	125.646	0.736848	0.167361	4.40274	1.06891e-05	0.000558691
ENSG00000064205	WISP2	1	0	1	0	0	0	1	0	0.744244	0.831276	1.90301	0.436821	0.662241	1
ENSG00000064218	DMRT3	38	21	29	18	18	13	26	15	28.2192	0.705428	0.272835	2.58555	0.00972251	0.171475
ENSG00000064225	ST3GAL6	447	376	405	853	461	556	831	1102	620.581	-0.325063	0.103556	-3.139	0.00169527	0.0443688
ENSG00000064270	ATP2C2	2	0	4	2	2	2	1	1	1.8722	0.521208	0.945777	0.55109	0.581572	1
ENSG00000064300	NGFR	0	0	0	0	0	0	0	0	0.296173	0	3.06955	0	1	1
ENSG00000064309	CDON	138	97	92	56	114	130	146	52	133.34	-0.0377747	0.145839	-0.259017	0.795623	1
ENSG00000064313	TAF2	1385	912	1156	689	1195	1042	1539	1113	1255.73	-0.0970282	0.0852827	-1.13772	0.255236	1
ENSG00000064393	HIPK2	501	352	387	216	590	708	871	430	515.863	-0.680829	0.116424	-5.84785	4.97966e-09	4.56912e-07
ENSG00000064419	TNPO3	2359	1689	1765	1123	2027	1937	2718	1565	2089.9	-0.0943029	0.0514028	-1.83459	0.0665668	0.609595
ENSG00000064489	BORCS8-MEF2B	0	1	0	1	0	2	1	0	1.02882	-0.19558	1.81111	-0.107989	0.914004	1
ENSG00000064490	RFXANK	1377	745	1294	1246	1503	786	2397	1402	1331.61	-0.153839	0.0879848	-1.74847	0.0803829	0.671103
ENSG00000064545	TMEM161A	367	439	293	295	317	377	475	295	376.493	0.107046	0.104208	1.02723	0.30431	1
ENSG00000064547	LPAR2	461	267	383	226	411	386	486	294	360.017	-0.0931689	0.169336	-0.5502	0.582182	1
ENSG00000064601	CTSA	1628	718	1185	972	1458	754	1519	1104	1244.55	0.0562228	0.0657973	0.854485	0.392836	1
ENSG00000064607	SUGP2	4004	2454	2709	1963	3716	3127	4124	2398	3283.5	-0.113811	0.085077	-1.33774	0.18098	0.989771
ENSG00000064651	SLC12A2	174	133	108	81	131	188	167	131	149.054	-0.168719	0.116114	-1.45304	0.146211	0.898419
ENSG00000064652	SNX24	112	88	106	106	81	118	161	143	121.408	-0.096071	0.135636	-0.7083	0.478759	1
ENSG00000064655	EYA2	0	0	0	0	0	0	0	0	0
ENSG00000064666	CNN2	3406	2104	2578	1909	2096	1497	2491	1524	2686.34	0.562972	0.06177	9.11401	7.93956e-20	1.94742e-17
ENSG00000064687	ABCA7	531	331	376	336	314	310	442	273	412.064	0.393909	0.15258	2.58166	0.00983261	0.172752
ENSG00000064692	SNCAIP	0	0	0	0	0	0	0	0	0.470917	0	2.15432	0	1	1
ENSG00000064703	DDX20	1303	978	1083	1022	1066	1100	1515	1378	1316.41	-0.0285981	0.0537542	-0.532017	0.594715	1
ENSG00000064726	BTBD1	1890	1476	1489	1681	1870	1883	2349	2756	2036.95	-0.25646	0.0734241	-3.49286	0.000477882	0.0156355
ENSG00000064763	FAR2	473	347	316	248	473	509	555	464	419.996	-0.389109	0.0858517	-4.53234	5.83351e-06	0.000320997
ENSG00000064787	BCAS1	2	2	3	1	5	0	2	2	2.92449	0.0512031	0.822889	0.0622235	0.950385	1
ENSG00000064835	POU1F1	0	0	0	0	1	0	0	0	0.0674902	-0.549692	5.94828	-0.0924119	0.926371	1
ENSG00000064886	CHI3L2	4	2	0	3	2	4	5	5	3.8355	-0.579657	0.746321	-0.776686	0.437344	1
ENSG00000064932	SBNO2	1370	1178	994	658	1147	1232	1326	827	1197.5	0.0379104	0.0700973	0.540826	0.588627	1
ENSG00000064933	PMS1	686	438	471	604	483	514	550	702	640.001	0.130769	0.0731375	1.78798	0.0737788	0.639881
ENSG00000064961	HMG20B	1703	1052	1180	1522	1774	1111	1691	1797	1496.47	-0.0564471	0.0806547	-0.699862	0.484014	1
ENSG00000064989	CALCRL	0	0	0	0	0	0	0	0	0.0343712	0	5.94828	0	1	1
ENSG00000064995	TAF11	1223	976	951	928	1004	1024	1212	1117	1138.83	0.0713361	0.061185	1.16591	0.243651	1
ENSG00000064999	ANKS1A	1282	894	974	610	1102	877	1214	664	1092.4	0.12135	0.0737957	1.64441	0.100093	0.753364
ENSG00000065000	AP3D1	5073	3078	3567	2221	4805	3560	5432	2953	4117.85	-0.114662	0.0552178	-2.07653	0.0378446	0.436055
ENSG00000065029	ZNF76	931	608	712	620	850	621	1302	704	856.432	-0.0761618	0.0758114	-1.00462	0.315079	1
ENSG00000065054	SLC9A3R2	140	109	128	91	120	101	150	90	135.151	0.195164	0.125899	1.55016	0.121102	0.825111
ENSG00000065057	NTHL1	182	217	149	161	191	195	180	192	201.368	0.063519	0.14287	0.444594	0.656613	1
ENSG00000065060	UHRF1BP1	1829	1159	1402	897	1319	1442	3047	971	1724.02	-0.108492	0.112283	-0.966244	0.333922	1
ENSG00000065135	GNAI3	2997	2743	2617	3707	2471	2965	3443	4469	3572.41	0.0457899	0.0692651	0.661081	0.50856	1
ENSG00000065150	IPO5	10369	7408	8598	6799	8904	8616	10828	10326	9740.31	-0.0625278	0.0666132	-0.938671	0.3479	1
ENSG00000065154	OAT	754	740	574	948	694	749	639	1183	883.655	0.0719616	0.111773	0.643818	0.519694	1
ENSG00000065183	WDR3	1737	1386	1299	1248	1369	1622	1512	1662	1609	0.0425364	0.0703372	0.60475	0.545345	1
ENSG00000065243	PKN2	823	565	623	519	588	762	882	680	769.168	-0.0381112	0.0834015	-0.45696	0.6477	1
ENSG00000065268	WDR18	537	565	458	454	611	522	602	533	557.499	-0.00968706	0.111298	-0.0870374	0.930642	1
ENSG00000065308	TRAM2	1073	667	734	406	793	721	996	539	873.763	0.0493696	0.0787634	0.626809	0.530784	1
ENSG00000065320	NTN1	5	2	4	5	3	4	7	4	4.75689	0.0110603	0.61587	0.0179588	0.985672	1
ENSG00000065325	GLP2R	0	0	0	0	0	0	0	0	0
ENSG00000065328	MCM10	1113	754	740	435	700	714	713	558	822.946	0.288495	0.100972	2.85716	0.00427446	0.0911949
ENSG00000065357	DGKA	231	135	171	146	200	157	296	165	201.753	-0.0813525	0.107182	-0.759015	0.447843	1
ENSG00000065361	ERBB3	4	2	5	5	2	1	4	3	5.54626	0.913696	0.704129	1.29763	0.194416	1
ENSG00000065371	ROPN1	0	0	0	0	0	0	0	0	0
ENSG00000065413	ANKRD44	569	357	430	333	439	509	646	440	510.643	-0.107874	0.086201	-1.25143	0.210779	1
ENSG00000065427	KARS	6310	4591	5644	5629	6123	5142	8032	7397	6516.36	-0.0844499	0.0605201	-1.3954	0.162894	0.943962
ENSG00000065457	ADAT1	594	389	389	331	430	451	634	389	521.378	0.00209163	0.0852795	0.0245268	0.980432	1
ENSG00000065485	PDIA5	400	269	339	292	335	248	347	242	355.719	0.317336	0.0857244	3.70182	0.000214059	0.00782962
ENSG00000065491	TBC1D22B	630	357	450	310	499	440	695	351	513.842	-0.0237126	0.0720366	-0.329175	0.742024	1
ENSG00000065518	NDUFB4	1722	1578	1549	1704	1707	1474	1739	1789	1797.18	0.140109	0.0895448	1.56468	0.117657	0.814505
ENSG00000065526	SPEN	2343	1148	1381	753	1775	1523	2170	967	1777.23	-0.0826117	0.131257	-0.62939	0.529094	1
ENSG00000065534	MYLK	2	2	1	1	4	4	6	3	3.06211	-1.33195	0.787826	-1.69067	0.0909003	0.715843
ENSG00000065548	ZC3H15	3711	2478	3565	6409	3482	3110	5146	7274	4723.85	-0.0633717	0.111521	-0.568247	0.569867	1
ENSG00000065559	MAP2K4	413	290	364	305	334	299	475	394	408.208	0.0466682	0.0772632	0.604016	0.545833	1
ENSG00000065600	TMEM206	417	342	327	461	337	379	447	596	461.988	0.00236347	0.0918188	0.0257406	0.979464	1
ENSG00000065609	SNAP91	1	0	0	0	0	1	1	0	0.63183	-0.415496	1.6633	-0.249802	0.80274	1
ENSG00000065613	SLK	1772	1185	1317	1341	1340	1422	1790	1851	1753.76	-0.0213608	0.0706748	-0.302241	0.762469	1
ENSG00000065615	CYB5R4	1066	735	782	1101	932	946	1185	1437	1111.81	-0.116565	0.0787727	-1.47977	0.138935	0.877157
ENSG00000065618	COL17A1	1	0	0	0	0	0	0	1	0.203652	0.171645	4.18366	0.0410274	0.967274	1
ENSG00000065621	GSTO2	2	0	1	0	1	2	3	3	1.68166	-1.49369	1.11202	-1.34322	0.179201	0.985932
ENSG00000065665	SEC61A2	101	51	68	36	78	40	77	44	72.1912	0.240693	0.176942	1.36029	0.173737	0.971394
ENSG00000065675	PRKCQ	87	47	79	58	60	31	93	46	79.9049	0.442892	0.166262	2.66382	0.00772583	0.143368
ENSG00000065717	TLE2	0	2	0	2	0	0	0	0	0.568685	2.66822	1.79012	1.49052	0.136086	0.870174
ENSG00000065802	ASB1	700	670	598	502	749	889	938	668	758.401	-0.221732	0.0676091	-3.27962	0.00103945	0.0291981
ENSG00000065809	FAM107B	4327	2771	3052	3045	3406	3404	5506	3557	3925.03	-0.087047	0.0765181	-1.1376	0.255287	1
ENSG00000065833	ME1	1018	889	762	604	825	920	1211	918	988.785	-0.0842249	0.0850396	-0.99042	0.321969	1
ENSG00000065882	TBC1D1	2103	1300	1608	1136	2031	1654	2410	1635	1820.9	-0.177871	0.0509664	-3.48997	0.000483075	0.0157545
ENSG00000065883	CDK13	2528	1560	1814	1226	2043	2013	2892	1540	2184.51	-0.0953191	0.0698318	-1.36498	0.172259	0.967742
ENSG00000065911	MTHFD2	1652	1619	2039	3178	1787	2173	7870	3833	2951.39	-0.503726	0.251129	-2.00584	0.0448729	0.483833
ENSG00000065923	SLC9A7	4	2	3	2	3	4	4	2	4.60949	-0.0818124	0.671444	-0.121845	0.903021	1
ENSG00000065970	FOXJ2	607	318	362	228	434	394	657	319	490.894	-0.110327	0.0976427	-1.1299	0.258518	1
ENSG00000065978	YBX1	61627	34813	48363	53128	59916	35853	65912	69641	57824.6	-0.0382957	0.0641307	-0.597151	0.550407	1
ENSG00000065989	PDE4A	389	268	321	273	355	311	470	307	375.524	-0.0321052	0.0829084	-0.387237	0.69858	1
ENSG00000066027	PPP2R5A	1456	1232	1221	1368	1369	1555	2091	1893	1613.87	-0.202175	0.0662279	-3.05272	0.00226781	0.0553717
ENSG00000066032	CTNNA2	3	2	2	4	20	17	27	18	6.64279	-2.83037	0.563983	-5.01853	5.20671e-07	3.41604e-05
ENSG00000066044	ELAVL1	3563	2630	2881	1842	2908	2547	3342	2290	3044.58	0.128115	0.0506251	2.53066	0.0113847	0.193324
ENSG00000066056	TIE1	2	1	3	0	2	6	3	0	1.68454	-0.636641	0.928431	-0.685717	0.492892	1
ENSG00000066084	DIP2B	1444	1009	1068	497	1048	1246	1399	755	1281.68	-0.0299345	0.106301	-0.281602	0.778249	1
ENSG00000066117	SMARCD1	1594	937	1393	927	1434	1032	1850	1143	1417.13	-0.00175072	0.0450272	-0.0388814	0.968985	1
ENSG00000066135	KDM4A	1715	1296	1427	978	1597	1626	2599	1214	1655.15	-0.184766	0.0618457	-2.98753	0.00281243	0.0659243
ENSG00000066136	NFYC	7348	3908	6090	4642	6304	3812	9435	5498	6556.27	0.0147626	0.0484394	0.304765	0.760545	1
ENSG00000066185	ZMYND12	12	10	16	13	15	6	25	14	15.3524	-0.0108569	0.351115	-0.0309212	0.975332	1
ENSG00000066230	SLC9A3	45	50	42	19	28	41	25	19	35.0447	0.622327	0.243711	2.55355	0.0106632	0.184069
ENSG00000066248	NGEF	0	0	1	2	4	1	0	0	0.851434	-0.328145	1.41569	-0.231792	0.816699	1
ENSG00000066279	ASPM	2311	1605	1529	1221	1719	1894	1827	1579	1991.36	0.0633336	0.102995	0.614917	0.538609	1
ENSG00000066294	CD84	1334	654	869	998	1217	1087	1669	1561	1333.74	-0.369217	0.0767573	-4.81019	1.50787e-06	9.06846e-05
ENSG00000066322	ELOVL1	1767	1177	1405	1098	1732	1235	1751	1365	1548.84	-0.000691459	0.0667116	-0.0103649	0.99173	1
ENSG00000066336	SPI1	2433	1633	2008	1755	2653	1655	3111	2211	2260.04	-0.107657	0.0671384	-1.60352	0.108821	0.785327
ENSG00000066379	ZNRD1	143	202	150	301	188	188	210	291	229.869	-0.00372981	0.167927	-0.022211	0.98228	1
ENSG00000066382	MPPED2	0	0	0	0	0	0	0	0	0
ENSG00000066405	CLDN18	3	3	2	1	2	1	0	4	2.86465	0.418611	0.848112	0.49358	0.621603	1
ENSG00000066422	ZBTB11	722	504	550	469	545	573	937	606	684.024	-0.0638901	0.0805967	-0.792714	0.427944	1
ENSG00000066427	ATXN3	277	177	180	307	191	245	381	339	302.13	-0.111344	0.129781	-0.857938	0.390927	1
ENSG00000066455	GOLGA5	1064	573	862	811	912	657	1292	1158	1043.86	-0.100536	0.0706197	-1.42363	0.154555	0.922674
ENSG00000066468	FGFR2	0	0	0	1	0	1	1	0	0.302455	-0.547649	2.71386	-0.201797	0.840075	1
ENSG00000066557	LRRC40	479	358	422	854	352	441	699	932	654.287	-0.00755786	0.120927	-0.0624993	0.950165	1
ENSG00000066583	ISOC1	262	192	208	172	188	202	232	190	228.257	0.200823	0.0972541	2.06493	0.0389299	0.444061
ENSG00000066629	EML1	14	17	24	6	7	21	10	17	17.9705	0.296584	0.342657	0.865542	0.386741	1
ENSG00000066651	TRMT11	523	429	463	746	363	473	686	786	636.521	0.102523	0.116077	0.883239	0.377107	1
ENSG00000066654	THUMPD1	1408	1028	1130	957	1149	1301	1437	1300	1362.41	-0.0347709	0.0615988	-0.564473	0.572432	1
ENSG00000066697	MSANTD3	374	245	297	215	269	288	352	270	332.682	0.0961301	0.0882092	1.0898	0.275803	1
ENSG00000066735	KIF26A	0	0	0	0	0	0	0	0	0.0167248	0	5.94828	0	1	1
ENSG00000066739	ATG2B	565	367	383	242	411	503	660	346	508.013	-0.15154	0.105437	-1.43725	0.150648	0.910387
ENSG00000066777	ARFGEF1	1570	1051	1022	740	1093	1256	1535	1014	1379.1	-0.0222912	0.086058	-0.259026	0.795615	1
ENSG00000066813	ACSM2B	0	1	0	0	0	0	0	0	0.0412237	0.892978	5.94828	0.150124	0.880667	1
ENSG00000066827	ZFAT	252	192	224	140	316	231	399	230	254.122	-0.364305	0.0914302	-3.98452	6.76169e-05	0.00287376
ENSG00000066855	MTFR1	463	382	330	276	345	415	401	315	430.081	0.133703	0.0715618	1.86836	0.0617124	0.583361
ENSG00000066923	STAG3	51	20	38	33	62	38	78	50	45.0607	-0.522212	0.193507	-2.69867	0.00696165	0.132477
ENSG00000066926	FECH	391	372	343	282	284	337	386	310	390.311	0.246718	0.082382	2.9948	0.00274625	0.0647371
ENSG00000066933	MYO9A	702	400	424	244	464	554	640	385	581.266	-0.101163	0.132692	-0.762391	0.445827	1
ENSG00000067048	DDX3Y	1237	902	1001	1217	989	1233	1239	1567	1298.27	-0.0264268	0.0942368	-0.280429	0.779148	1
ENSG00000067057	PFKP	1171	869	766	612	1145	968	1011	812	985.337	-0.0624844	0.0863302	-0.723783	0.469199	1
ENSG00000067064	IDI1	5533	4612	4248	8821	4492	5229	5023	10403	7055.91	0.0804003	0.115096	0.698551	0.484832	1
ENSG00000067066	SP100	1415	797	1097	995	2575	2213	4333	2833	1645.41	-1.28521	0.063433	-20.2609	2.84938e-91	7.12877e-88
ENSG00000067082	KLF6	243	153	183	137	231	257	732	216	278.401	-0.677117	0.187617	-3.60904	0.000307337	0.0108196
ENSG00000067113	PLPP1	21	7	6	7	8	8	27	8	10.4429	-0.106038	0.443375	-0.239161	0.81098	1
ENSG00000067141	NEO1	127	55	78	45	96	75	138	73	96.499	-0.171577	0.159895	-1.07306	0.283246	1
ENSG00000067167	TRAM1	4679	3138	3372	3776	3442	3456	3811	5210	4533.98	0.081773	0.0792865	1.03136	0.302372	1
ENSG00000067177	PHKA1	1	0	0	0	0	0	0	0	0.0769473	0.892978	5.94828	0.150124	0.880667	1
ENSG00000067182	TNFRSF1A	2850	1674	2504	2105	2478	1560	2898	2155	2570.7	0.184773	0.0604749	3.05537	0.00224781	0.0551472
ENSG00000067191	CACNB1	440	258	417	343	792	552	709	786	462.82	-0.803138	0.112044	-7.16807	7.60615e-13	1.1021e-10
ENSG00000067208	EVI5	456	352	378	236	324	408	468	288	419.419	0.0958305	0.0853226	1.12315	0.261372	1
ENSG00000067221	STOML1	40	45	26	49	21	23	57	39	42.3636	0.415798	0.241265	1.7234	0.0848155	0.690789
ENSG00000067225	PKM	22059	13080	17068	14232	28276	17387	27661	21875	19279.2	-0.351834	0.0693046	-5.07663	3.84192e-07	2.59316e-05
ENSG00000067248	DHX29	1941	1343	1448	1414	1459	1667	2002	2111	1852.43	-0.0659951	0.0662935	-0.995499	0.319493	1
ENSG00000067334	DNTTIP2	2313	1592	1807	3096	2037	1682	2076	3546	2472.01	0.0977012	0.105914	0.92246	0.356288	1
ENSG00000067365	METTL22	299	200	248	218	249	199	364	263	295.68	0.0260936	0.085008	0.306955	0.758878	1
ENSG00000067369	TP53BP1	1237	720	822	508	1006	893	1181	604	985.257	-0.0231091	0.0703079	-0.328685	0.742394	1
ENSG00000067445	TRO	0	0	0	0	0	0	2	0	0.337833	-1.00356	2.70775	-0.370626	0.710916	1
ENSG00000067533	RRP15	984	754	741	639	787	796	1047	754	873.835	0.0483063	0.0552799	0.873849	0.3822	1
ENSG00000067560	RHOA	12006	8127	9462	8276	9628	7986	12394	9301	10628.3	0.117706	0.0428249	2.74854	0.00598618	0.118424
ENSG00000067596	DHX8	1926	1320	1556	1030	1726	1582	1923	1364	1745.99	-0.0295998	0.0820317	-0.360834	0.718224	1
ENSG00000067601	PMS2P4	13	15	13	15	15	12	25	15	18.1395	-0.0663777	0.325528	-0.203908	0.838425	1
ENSG00000067606	PRKCZ	52	30	44	53	51	30	90	44	52.9136	-0.0491072	0.1941	-0.252999	0.800269	1
ENSG00000067646	ZFY	281	188	187	195	204	246	296	321	261.234	-0.15603	0.10123	-1.54135	0.123232	0.83109
ENSG00000067704	IARS2	4250	3777	3511	2872	3446	4084	4346	3271	4145.02	0.0957515	0.0494441	1.93656	0.0527991	0.531361
ENSG00000067715	SYT1	0	0	0	0	0	0	0	0	0
ENSG00000067798	NAV3	2244	1261	1728	1530	1898	1919	2698	2288	2067.51	-0.225141	0.0864498	-2.6043	0.00920617	0.164115
ENSG00000067829	IDH3G	1442	687	1056	908	1512	762	1662	1240	1168.76	-0.165312	0.0621532	-2.65975	0.00781976	0.144633
ENSG00000067836	ROGDI	377	209	339	407	433	251	641	428	380.788	-0.20377	0.108948	-1.87033	0.0614377	0.581937
ENSG00000067840	PDZD4	9	6	5	4	3	4	7	5	4.92408	0.486554	0.548398	0.887227	0.374956	1
ENSG00000067842	ATP2B3	184	119	147	158	161	110	234	175	170.94	0.0283875	0.105317	0.269542	0.787512	1
ENSG00000067900	ROCK1	2103	1269	1297	978	1488	1791	2086	1446	1734.21	-0.139019	0.104848	-1.32591	0.184868	0.996446
ENSG00000067955	CBFB	3212	2807	2431	2043	2534	3125	3405	2606	3104.55	0.00956637	0.0406771	0.235178	0.81407	1
ENSG00000067992	PDK3	392	285	294	249	310	375	284	341	350.577	0.0472005	0.0985572	0.478914	0.632	1
ENSG00000068001	HYAL2	203	172	132	138	154	147	113	133	165.403	0.386787	0.121686	3.17856	0.00148006	0.0395048
ENSG00000068024	HDAC4	980	769	642	452	888	1070	1112	691	862.054	-0.258525	0.076526	-3.37827	0.000729435	0.0220582
ENSG00000068028	RASSF1	425	365	307	301	376	377	547	365	406.028	-0.0737373	0.0980464	-0.752065	0.452012	1
ENSG00000068078	FGFR3	154	173	127	67	75	109	84	54	140.668	0.842625	0.133207	6.32567	2.52136e-10	2.6654e-08
ENSG00000068079	IFI35	208	145	160	233	164	141	289	252	211.866	0.0152568	0.120522	0.126589	0.899266	1
ENSG00000068097	HEATR6	466	277	382	251	365	326	636	364	412.477	-0.118127	0.0822783	-1.4357	0.151089	0.911145
ENSG00000068120	COASY	2497	1705	1941	1650	2174	1761	2994	1724	2166.12	0.0340848	0.0521968	0.653006	0.513752	1
ENSG00000068137	PLEKHH3	283	298	243	243	255	329	454	256	298.186	-0.0706758	0.12335	-0.572968	0.566667	1
ENSG00000068305	MEF2A	952	547	602	451	572	577	1106	574	788.47	0.0241898	0.0961918	0.251474	0.801448	1
ENSG00000068308	OTUD5	978	562	806	670	971	645	1145	796	882.891	-0.0674072	0.0556914	-1.21037	0.226137	1
ENSG00000068323	TFE3	1147	675	853	701	1914	1242	2367	1393	1101.59	-0.853564	0.0639455	-13.3483	1.21159e-40	8.74395e-38
ENSG00000068354	TBC1D25	139	78	109	95	129	86	191	76	131.241	0.00183713	0.134233	0.0136861	0.98908	1
ENSG00000068366	ACSL4	3294	2381	2496	2492	2506	3263	3441	3525	3322.01	-0.0855649	0.067472	-1.26815	0.204743	1
ENSG00000068383	INPP5A	972	585	744	556	657	566	771	533	804.301	0.333242	0.0634024	5.25599	1.47229e-07	1.06459e-05
ENSG00000068394	GPKOW	593	394	493	402	509	456	626	556	534.374	-0.0245598	0.0711899	-0.344989	0.730102	1
ENSG00000068400	GRIPAP1	1823	1082	1530	1162	1835	1509	2596	1459	1632.94	-0.226323	0.0750775	-3.01453	0.00257379	0.0614545
ENSG00000068438	FTSJ1	701	541	526	459	630	548	801	555	631.676	-0.017422	0.0650546	-0.267806	0.788849	1
ENSG00000068489	PRR11	1581	900	1000	711	1346	1005	1651	1054	1335.58	-0.129715	0.0794561	-1.63253	0.102567	0.761795
ENSG00000068615	REEP1	16	8	8	8	9	9	15	10	12.2159	0.038026	0.382925	0.0993041	0.920897	1
ENSG00000068650	ATP11A	3903	2391	2650	1448	3176	3127	4021	2139	3285.65	-0.139029	0.104995	-1.32415	0.185452	0.996848
ENSG00000068654	POLR1A	1374	930	998	548	1308	1128	1601	752	1178.17	-0.163154	0.0855756	-1.90655	0.0565795	0.553668
ENSG00000068697	LAPTM4A	858	566	767	868	853	695	1098	1148	915.768	-0.130365	0.0646424	-2.0167	0.0437265	0.47661
ENSG00000068724	TTC7A	2640	1772	2236	1926	2204	1830	2360	1929	2463.49	0.20269	0.0676146	2.99772	0.00272006	0.0643215
ENSG00000068745	IP6K2	975	677	863	749	863	754	1099	922	963.822	0.0170168	0.0531036	0.320446	0.74863	1
ENSG00000068781	STON1-GTF2A1L	0	0	0	0	0	0	0	0	0
ENSG00000068784	SRBD1	326	237	267	251	231	213	377	323	322.936	0.107821	0.0904455	1.19212	0.233216	1
ENSG00000068796	KIF2A	1084	695	701	661	703	820	1037	849	939.722	0.0384925	0.0774879	0.496756	0.619361	1
ENSG00000068831	RASGRP2	2052	1447	1565	1614	1821	1391	2144	1655	1759.66	0.104749	0.0645641	1.6224	0.104717	0.7692
ENSG00000068878	PSME4	2283	1540	1790	1164	1802	1865	1961	1739	1989.36	0.0110157	0.0885057	0.124463	0.900949	1
ENSG00000068885	IFT80	159	81	141	140	119	145	196	162	158.724	-0.083542	0.135539	-0.616367	0.537652	1
ENSG00000068903	SIRT2	1165	747	1034	932	1032	715	1232	973	1098.68	0.149406	0.0542618	2.75343	0.00589736	0.117232
ENSG00000068912	ERLEC1	1344	1036	1169	1280	1036	1044	1343	1465	1414.93	0.162256	0.073693	2.20178	0.0276808	0.35541
ENSG00000068971	PPP2R5B	86	44	44	53	74	45	75	45	60.0466	0.0937837	0.203511	0.460828	0.644922	1
ENSG00000068976	PYGM	28	20	20	21	16	13	24	19	21.8934	0.503205	0.286129	1.75867	0.0786341	0.663142
ENSG00000068985	PAGE1	0	0	0	0	0	0	0	0	0.0343712	0	5.94828	0	1	1
ENSG00000069011	PITX1	81	103	76	74	87	88	111	66	97.5745	0.104592	0.144737	0.722635	0.469904	1
ENSG00000069018	TRPC7	0	0	0	0	0	0	0	0	0.02989	0	5.94828	0	1	1
ENSG00000069020	MAST4	1	4	2	1	2	4	2	2	2.14017	-0.176622	0.870158	-0.202977	0.839153	1
ENSG00000069122	ADGRF5	0	0	0	0	0	2	0	0	0.168117	-1.03611	5.94302	-0.174341	0.861598	1
ENSG00000069188	SDK2	1	0	0	0	1	0	0	2	1.20556	-1.12144	1.64934	-0.679929	0.496549	1
ENSG00000069206	ADAM7	0	0	0	0	0	0	0	0	0
ENSG00000069248	NUP133	3074	2566	2485	1843	2292	2753	2745	2127	2862.64	0.166447	0.064445	2.58278	0.00980075	0.172434
ENSG00000069275	NUCKS1	15795	12337	12380	9805	11793	14301	16925	13063	15161.5	0.00568383	0.0514399	0.110494	0.912017	1
ENSG00000069329	VPS35	4359	3401	3599	4187	3432	3405	4209	5317	4422.83	0.111779	0.0697242	1.60316	0.108899	0.785373
ENSG00000069345	DNAJA2	1952	1471	1552	1620	1808	1798	2459	2230	1931.19	-0.155186	0.055681	-2.78705	0.00531907	0.108192
ENSG00000069399	BCL3	46	22	29	29	24	25	48	22	39.5074	0.274227	0.238469	1.14995	0.250165	1
ENSG00000069424	KCNAB2	5492	3595	4223	2832	5185	4177	5847	3680	4552.05	-0.0733519	0.0551929	-1.32901	0.183845	0.994796
ENSG00000069431	ABCC9	1	0	0	1	0	0	0	0	0.132653	1.52859	5.94158	0.257269	0.796971	1
ENSG00000069482	GAL	359	429	307	162	326	369	331	185	341.91	0.195794	0.103717	1.88777	0.0590567	0.567854
ENSG00000069493	CLEC2D	99	65	112	88	83	85	148	108	106.569	-0.0317899	0.18951	-0.167748	0.866782	1
ENSG00000069509	FUNDC1	0	0	0	0	0	0	0	0	0.0248622	0	5.94828	0	1	1
ENSG00000069535	MAOB	0	0	0	0	0	0	0	0	0
ENSG00000069667	RORA	5	2	3	8	3	6	5	3	5.95576	0.228867	0.567873	0.403025	0.68693	1
ENSG00000069696	DRD4	1	7	4	1	2	8	4	3	3.29955	-0.222293	0.718286	-0.309477	0.756959	1
ENSG00000069702	TGFBR3	218	139	213	178	167	168	385	219	251.806	-0.108555	0.111124	-0.976878	0.328629	1
ENSG00000069764	PLA2G10	1	0	0	0	0	1	1	3	0.844642	-2.01644	1.46345	-1.37786	0.168246	0.956077
ENSG00000069812	HES2	67	62	47	19	34	24	23	11	51.6731	1.21233	0.243536	4.97805	6.42287e-07	4.14153e-05
ENSG00000069849	ATP1B3	1597	1488	1252	1202	1334	1555	1513	1473	1512.81	0.0785569	0.06764	1.1614	0.245481	1
ENSG00000069869	NEDD4	457	296	403	392	335	379	699	536	492.035	-0.129381	0.102923	-1.25706	0.208731	1
ENSG00000069943	PIGB	733	459	585	1092	533	460	782	1082	833.403	0.186032	0.0961974	1.93385	0.053131	0.533301
ENSG00000069956	MAPK6	3425	2021	2442	2265	2407	2281	2922	2979	3001.93	0.0922908	0.0729809	1.26459	0.206019	1
ENSG00000069966	GNB5	455	346	283	269	289	372	326	326	401.629	0.191779	0.0828877	2.31371	0.0206834	0.297397
ENSG00000069974	RAB27A	4820	3413	3743	3658	2931	2865	4304	3884	4389.83	0.338797	0.0536486	6.31513	2.69943e-10	2.83765e-08
ENSG00000069998	CECR5	577	533	427	577	645	693	693	821	622.662	-0.26471	0.0795884	-3.32599	0.00088104	0.0256307
ENSG00000070010	UFD1L	1014	642	790	790	966	600	1019	882	931.735	0.0781189	0.0828028	0.943432	0.34546	1
ENSG00000070018	LRP6	453	350	291	217	273	429	513	250	410.28	0.0101914	0.113421	0.0898543	0.928403	1
ENSG00000070019	GUCY2C	1	2	1	0	0	0	1	1	1.0496	1.17	1.40273	0.834087	0.404232	1
ENSG00000070031	SCT	0	1	0	0	0	0	1	0	0.662538	0.171646	1.73557	0.098899	0.921218	1
ENSG00000070047	PHRF1	1558	1060	1092	737	1307	1065	1348	865	1231	0.101103	0.0753289	1.34215	0.179547	0.987258
ENSG00000070061	IKBKAP	1465	1045	1116	733	1077	1169	1247	936	1263.62	0.121231	0.0677877	1.78839	0.0737131	0.639792
ENSG00000070081	NUCB2	11860	6443	9381	16424	7962	5742	8081	13964	11660.4	0.471102	0.109282	4.31087	1.6261e-05	0.000814744
ENSG00000070087	PFN2	2	1	0	1	1	0	4	2	1.61781	-0.633239	1.05623	-0.599527	0.548821	1
ENSG00000070159	PTPN3	59	39	64	25	43	27	44	27	52.4266	0.557604	0.199564	2.79412	0.00520418	0.106432
ENSG00000070182	SPTB	1	1	2	3	2	0	8	2	3.31343	-0.400857	0.839703	-0.477379	0.633092	1
ENSG00000070190	DAPP1	184	116	121	203	170	176	207	269	198.152	-0.23064	0.113983	-2.02345	0.0430264	0.473101
ENSG00000070193	FGF10	303	178	275	422	280	285	492	503	354.843	-0.228616	0.12787	-1.78788	0.0737957	0.639881
ENSG00000070214	SLC44A1	2542	1570	1679	2001	1424	1592	1839	1917	2270.6	0.35774	0.0522535	6.84624	7.58157e-12	9.74388e-10
ENSG00000070269	TMEM260	257	217	240	253	205	211	333	288	294.363	0.0878239	0.0877623	1.0007	0.316971	1
ENSG00000070366	SMG6	171	119	145	86	138	121	225	81	162.559	0.0724272	0.131758	0.5497	0.582525	1
ENSG00000070367	EXOC5	1630	1205	1240	1024	1150	1339	1523	1470	1515.82	0.0542816	0.0742954	0.730619	0.465012	1
ENSG00000070371	CLTCL1	1438	1025	1153	857	1251	1093	1509	1011	1295.8	0.0424022	0.0528788	0.801874	0.422626	1
ENSG00000070388	FGF22	2	3	0	1	0	0	0	2	1.51409	1.66341	1.34987	1.23228	0.217845	1
ENSG00000070404	FSTL3	83	56	85	64	92	70	102	72	84.51	-0.0508294	0.182662	-0.27827	0.780805	1
ENSG00000070413	DGCR2	1122	868	850	774	1158	1030	1302	919	1059.14	-0.119386	0.059046	-2.02192	0.0431845	0.474006
ENSG00000070423	RNF126	973	667	729	642	907	620	1263	764	854.719	-0.0397666	0.0832506	-0.477674	0.632882	1
ENSG00000070444	MNT	262	152	212	146	211	177	272	151	213.591	0.0908833	0.115033	0.790065	0.42949	1
ENSG00000070476	ZXDC	619	487	472	306	547	555	876	354	595.729	-0.11833	0.0871524	-1.35774	0.174547	0.97317
ENSG00000070495	JMJD6	896	613	664	472	752	615	560	573	707.046	0.219557	0.115378	1.90294	0.0570489	0.555797
ENSG00000070501	POLB	403	295	315	507	338	287	461	672	444.824	0.00106922	0.139104	0.00768646	0.993867	1
ENSG00000070526	ST6GALNAC1	0	0	0	0	1	0	4	0	0.814755	-2.12721	1.58024	-1.34613	0.17826	0.983931
ENSG00000070540	WIPI1	228	108	190	118	307	226	454	262	211.869	-0.790667	0.104696	-7.552	4.28609e-14	7.02395e-12
ENSG00000070601	FRMPD1	0	0	0	0	0	0	0	0	0.127625	0	5.94828	0	1	1
ENSG00000070610	GBA2	1218	859	952	721	1522	1191	1668	1042	1109.77	-0.366603	0.055119	-6.65112	2.90867e-11	3.40051e-09
ENSG00000070614	NDST1	401	272	343	240	352	345	595	348	414.435	-0.197803	0.0802313	-2.46542	0.0136854	0.222911
ENSG00000070669	ASNS	10	9	27	12	15	15	87	8	21.5621	-0.602039	0.370902	-1.62318	0.104552	0.768886
ENSG00000070718	AP3M2	177	122	114	112	118	108	217	127	153.838	0.0602281	0.12738	0.472821	0.636341	1
ENSG00000070729	CNGB1	0	0	0	0	0	1	2	0	0.550576	-1.79762	1.69271	-1.06198	0.288247	1
ENSG00000070731	ST6GALNAC2	20	21	20	8	12	16	26	22	22.2645	0.0518492	0.286611	0.180904	0.856443	1
ENSG00000070748	CHAT	2	0	0	0	4	0	2	1	0.831996	-1.65264	1.59891	-1.03361	0.301321	1
ENSG00000070756	PABPC1	31181	14558	23732	18584	29697	19970	38487	25885	26153.4	-0.218303	0.0346124	-6.30705	2.84395e-10	2.98122e-08
ENSG00000070759	TESK2	70	46	59	55	51	34	63	52	68.6049	0.377456	0.169365	2.22866	0.0258366	0.340424
ENSG00000070761	CFAP20	1054	602	927	935	827	540	1130	1062	988.674	0.178301	0.0856146	2.0826	0.037288	0.432783
ENSG00000070770	CSNK2A2	1017	599	634	492	781	683	1144	570	861.521	-0.0470987	0.0815153	-0.577789	0.563406	1
ENSG00000070778	PTPN21	105	54	85	44	74	90	131	60	92.8793	-0.146793	0.15034	-0.976409	0.328862	1
ENSG00000070785	EIF2B3	532	486	461	665	514	473	545	858	605.134	0.0367475	0.130518	0.281552	0.778287	1
ENSG00000070808	CAMK2A	6	2	2	4	2	5	8	8	3.73462	-0.488161	0.627918	-0.777428	0.436906	1
ENSG00000070814	TCOF1	1599	1021	1236	699	1568	1064	1547	877	1293.88	0.000898338	0.0851674	0.0105479	0.991584	1
ENSG00000070831	CDC42	4788	2870	4067	4546	4332	3306	5534	6082	4779.49	-0.0607075	0.0620769	-0.97794	0.328104	1
ENSG00000070882	OSBPL3	44	22	33	9	25	23	22	19	29.0806	0.378099	0.270421	1.39819	0.162057	0.940705
ENSG00000070886	EPHA8	0	0	0	0	0	0	0	0	0.0270312	0	5.94828	0	1	1
ENSG00000070915	SLC12A3	1	0	0	1	1	0	3	1	0.572676	-0.779785	1.72576	-0.45185	0.651377	1
ENSG00000070950	RAD18	563	428	446	376	466	428	639	524	533.227	-0.00991088	0.0736664	-0.134537	0.892978	1
ENSG00000070961	ATP2B1	605	388	425	355	401	533	663	455	535.987	-0.0501273	0.0892738	-0.561501	0.574456	1
ENSG00000070985	TRPM5	1	0	1	0	0	0	1	0	0.640531	0.773978	1.70484	0.453988	0.649838	1
ENSG00000071051	NCK2	1064	759	844	641	976	894	1427	836	981.111	-0.141203	0.0579533	-2.4365	0.0148301	0.236124
ENSG00000071054	MAP4K4	4817	2899	3614	2313	3513	3091	4653	2727	4126.15	0.114139	0.0583547	1.95595	0.0504708	0.518071
ENSG00000071073	MGAT4A	1797	1532	1495	1032	2508	3245	3452	2950	1984.15	-0.902172	0.0686655	-13.1386	1.97758e-39	1.27956e-36
ENSG00000071082	RPL31	8479	9966	7985	23346	9149	10075	11492	22364	13982	0.0256437	0.170467	0.150432	0.880424	1
ENSG00000071127	WDR1	4579	3132	3424	2782	4284	3383	4479	3542	3942.76	-0.0172969	0.0497978	-0.347342	0.728334	1
ENSG00000071189	SNX13	1200	798	1021	1093	847	990	1495	1399	1287.76	-0.0105768	0.0627822	-0.168469	0.866215	1
ENSG00000071203	MS4A12	0	0	0	0	0	0	0	1	0.152094	-0.488824	5.9439	-0.0822396	0.934456	1
ENSG00000071205	ARHGAP10	13	9	11	2	13	16	29	6	13.3736	-0.678099	0.362742	-1.86937	0.0615717	0.582765
ENSG00000071242	RPS6KA2	134	105	119	173	170	139	907	237	234.992	-0.888228	0.325752	-2.7267	0.00639707	0.124259
ENSG00000071243	ING3	320	262	286	334	233	272	556	371	377.307	-0.0185885	0.122182	-0.152138	0.879078	1
ENSG00000071246	VASH1	200	152	150	152	240	267	307	262	218.393	-0.550971	0.0963192	-5.72026	1.06361e-08	9.17586e-07
ENSG00000071282	LMCD1	0	0	0	0	0	0	0	0	0.0248622	0	5.94828	0	1	1
ENSG00000071462	WBSCR22	854	744	670	518	670	702	770	585	747.39	0.188218	0.0599772	3.13816	0.00170012	0.0443688
ENSG00000071537	SEL1L	1963	1346	1438	1044	1364	1611	2366	1370	1799.71	-0.0472439	0.0751106	-0.628991	0.529355	1
ENSG00000071539	TRIP13	1164	748	874	637	991	813	942	767	970.402	0.106696	0.0983249	1.08514	0.277861	1
ENSG00000071553	ATP6AP1	3277	2207	2592	2257	2830	2159	3538	2455	2919.02	0.088335	0.0501814	1.76031	0.0783545	0.661378
ENSG00000071564	TCF3	3720	2752	2849	2152	3024	2442	3170	2371	3124.8	0.215312	0.0653271	3.2959	0.000981054	0.0279552
ENSG00000071575	TRIB2	0	1	1	1	3	2	1	0	1.61738	-0.661477	1.10958	-0.596153	0.551073	1
ENSG00000071626	DAZAP1	4897	3670	3854	2940	5130	4354	5678	4134	4424.05	-0.168912	0.0468867	-3.60257	0.000315091	0.0110305
ENSG00000071655	MBD3	1086	1218	988	1027	1031	1074	1092	1092	1147.42	0.175878	0.0905589	1.94214	0.0521207	0.52893
ENSG00000071677	PRLH	0	0	1	0	0	0	0	0	0.283841	0.841718	3.38449	0.248698	0.803594	1
ENSG00000071794	HLTF	902	580	661	571	611	739	999	820	836.506	-0.0552185	0.0809261	-0.682333	0.495028	1
ENSG00000071859	FAM50A	1093	644	863	936	1012	632	1106	985	939.389	0.0947901	0.0751819	1.26081	0.207377	1
ENSG00000071889	FAM3A	408	283	293	313	342	267	421	360	365.918	0.0735652	0.0843866	0.871765	0.383337	1
ENSG00000071894	CPSF1	2272	1589	1655	1185	2036	1760	2209	1271	1852.86	0.0407964	0.0714893	0.570665	0.568227	1
ENSG00000071909	MYO3B	1	1	7	4	1	1	1	2	2.16554	1.49891	0.975009	1.53732	0.124214	0.834766
ENSG00000071967	CYBRD1	336	207	201	213	176	191	259	205	266.934	0.355172	0.0951397	3.73316	0.000189093	0.00705395
ENSG00000071991	CDH19	0	0	0	0	0	0	0	0	0
ENSG00000071994	PDCD2	2385	1955	1870	1957	2009	2071	2505	2464	2320.92	0.0234354	0.0625519	0.374655	0.707917	1
ENSG00000072041	SLC6A15	0	0	0	0	0	0	0	0	0
ENSG00000072042	RDH11	1054	619	825	662	979	784	1285	981	966.907	-0.186838	0.051361	-3.63773	0.000275048	0.00981178
ENSG00000072062	PRKACA	1222	654	947	674	1238	806	1511	916	1014.32	-0.189381	0.0537519	-3.52325	0.000426293	0.014233
ENSG00000072071	ADGRL1	231	156	179	118	220	219	301	142	211.638	-0.192147	0.110898	-1.73265	0.0831573	0.682319
ENSG00000072080	SPP2	0	0	0	0	0	0	0	0	0
ENSG00000072110	ACTN1	6517	3820	4942	3235	5513	3991	6716	3595	5277.74	0.0670112	0.059722	1.12205	0.261841	1
ENSG00000072121	ZFYVE26	514	286	373	255	455	417	592	332	450.329	-0.180162	0.0929147	-1.939	0.0525015	0.530357
ENSG00000072133	RPS6KA6	0	0	0	0	0	0	0	0	0.0540221	0	5.94828	0	1	1
ENSG00000072134	EPN2	63	36	38	26	55	54	75	51	50.1861	-0.381911	0.197206	-1.93661	0.0527934	0.531361
ENSG00000072135	PTPN18	1664	748	1078	886	1430	780	1632	1067	1269.36	-0.00945063	0.0481205	-0.196395	0.844301	1
ENSG00000072163	LIMS2	2	0	1	3	3	0	5	8	1.33	-1.12408	1.10504	-1.01723	0.309044	1
ENSG00000072182	ASIC4	0	0	0	3	2	0	2	1	0.923861	-0.655665	1.42606	-0.459774	0.645678	1
ENSG00000072195	SPEG	2	5	3	1	1	5	9	1	3.56049	-0.245945	0.719949	-0.341614	0.732641	1
ENSG00000072201	LNX1	22	14	30	11	78	40	66	32	28.9589	-1.32084	0.292712	-4.51243	6.40885e-06	0.0003506
ENSG00000072210	ALDH3A2	1192	907	846	721	983	982	972	888	1016.04	0.0864537	0.0704456	1.22724	0.219732	1
ENSG00000072274	TFRC	8262	7552	5969	4384	5380	8149	6137	5294	7668.87	0.220279	0.0803447	2.74168	0.00611265	0.120228
ENSG00000072310	SREBF1	1599	1358	1233	1049	1309	1275	1864	1080	1464.11	0.105043	0.0650224	1.61549	0.106205	0.775574
ENSG00000072315	TRPC5	0	0	0	0	1	0	0	0	0.144441	-0.549692	5.94828	-0.0924119	0.926371	1
ENSG00000072364	AFF4	959	681	614	395	732	890	1196	583	914.969	-0.211311	0.124701	-1.69454	0.0901631	0.712345
ENSG00000072401	UBE2D1	314	246	246	314	303	257	373	365	310.807	-0.0396619	0.0855865	-0.463413	0.643068	1
ENSG00000072415	MPP5	536	398	389	331	406	478	559	502	521.567	-0.0705232	0.0914923	-0.770811	0.440819	1
ENSG00000072422	RHOBTB1	148	111	145	110	104	111	157	130	151.868	0.218464	0.119385	1.82992	0.0672626	0.612585
ENSG00000072501	SMC1A	7293	4235	5229	2605	5732	4877	7281	3624	5762.48	-0.028024	0.0808313	-0.346697	0.728819	1
ENSG00000072506	HSD17B10	1147	1024	1038	1165	1319	1099	1437	1364	1233.98	-0.0800933	0.0928965	-0.862178	0.38859	1
ENSG00000072518	MARK2	1010	649	789	499	970	755	1219	676	874.683	-0.133352	0.0623198	-2.1398	0.0323712	0.393402
ENSG00000072571	HMMR	2225	1372	1432	2351	1844	1308	2106	2504	2117.36	0.0932778	0.115197	0.809722	0.4181	1
ENSG00000072609	CHFR	1035	808	738	651	896	924	1153	813	936.498	-0.0641286	0.0529514	-1.21108	0.225863	1
ENSG00000072657	TRHDE	263	228	208	104	231	272	366	162	240.348	-0.202227	0.113815	-1.7768	0.0756011	0.648345
ENSG00000072682	P4HA2	55	40	49	48	27	38	52	28	49.4327	0.589628	0.189338	3.11416	0.0018447	0.0471825
ENSG00000072694	FCGR2B	0	0	0	0	0	0	0	0	0.112982	0	5.94828	0	1	1
ENSG00000072736	NFATC3	1654	847	1114	686	1262	948	1924	894	1408.29	-0.0636208	0.0958455	-0.663784	0.506828	1
ENSG00000072756	TRNT1	303	255	304	346	261	295	365	421	338.027	0.0354219	0.0894558	0.395971	0.692127	1
ENSG00000072778	ACADVL	2384	1749	1763	1762	2221	1827	2172	1695	2032.01	0.119729	0.0794699	1.50659	0.131916	0.856345
ENSG00000072786	STK10	3777	2149	2799	1943	2984	2231	4644	2180	3121.07	0.0173336	0.061644	0.281188	0.778566	1
ENSG00000072803	FBXW11	1086	848	902	593	926	1054	1277	858	1070.9	-0.102121	0.0652766	-1.56443	0.117717	0.814619
ENSG00000072818	ACAP1	190	142	126	153	167	155	208	126	165.844	0.0669079	0.123662	0.541053	0.588471	1
ENSG00000072832	CRMP1	0	0	0	0	0	0	0	0	0.150875	0	5.20304	0	1	1
ENSG00000072840	EVC	0	0	0	0	1	4	0	0	0.548382	-2.35069	2.01265	-1.16796	0.242823	1
ENSG00000072849	DERL2	400	370	331	408	361	336	386	460	421.018	0.142675	0.0894722	1.59462	0.110796	0.792702
ENSG00000072858	SIDT1	36	18	28	35	25	19	62	30	40.9578	0.0180213	0.269162	0.0669534	0.946619	1
ENSG00000072864	NDE1	954	552	618	508	785	574	986	570	768.47	0.0169029	0.0677052	0.249654	0.802855	1
ENSG00000072952	MRVI1	29	16	18	11	22	22	19	13	23.2013	0.0866057	0.292864	0.29572	0.767444	1
ENSG00000072954	TMEM38A	37	36	29	36	67	61	82	69	45.1805	-0.834845	0.186861	-4.46773	7.90558e-06	0.000425044
ENSG00000072958	AP1M1	1953	1457	1391	1007	1557	1356	1638	1047	1574.92	0.205604	0.062619	3.28341	0.00102558	0.0289601
ENSG00000073008	PVR	431	233	287	206	353	251	463	252	350.4	-0.0247483	0.0870754	-0.284216	0.776245	1
ENSG00000073050	XRCC1	1059	598	840	624	888	505	1112	641	873.31	0.174585	0.0666935	2.61772	0.00885189	0.159402
ENSG00000073060	SCARB1	1350	945	944	762	2113	1774	2419	1524	1290.31	-0.808188	0.056681	-14.2585	3.96744e-46	3.23674e-43
ENSG00000073067	CYP2W1	717	711	555	444	360	453	419	286	600.422	0.84223	0.104818	8.03519	9.34302e-16	1.76193e-13
ENSG00000073111	MCM2	2896	2246	2156	1592	2360	2116	2734	1760	2486.27	0.146115	0.0648495	2.25315	0.02425	0.328464
ENSG00000073146	MOV10L1	1	1	1	1	0	3	1	3	1.47805	-0.604451	1.07177	-0.563976	0.57277	1
ENSG00000073150	PANX2	42	25	26	16	42	30	42	31	36.5908	-0.262918	0.241997	-1.08645	0.277279	1
ENSG00000073169	SELO	318	268	213	181	310	236	249	195	274.915	0.132682	0.106331	1.24783	0.212095	1
ENSG00000073282	TP63	1	2	0	2	1	2	2	1	1.39144	-0.127547	1.1204	-0.11384	0.909364	1
ENSG00000073331	ALPK1	304	208	233	220	285	231	484	286	319.476	-0.218133	0.0955713	-2.28241	0.022465	0.31409
ENSG00000073350	LLGL2	449	449	320	259	393	397	411	250	404.198	0.182861	0.0871655	2.09786	0.0359171	0.422208
ENSG00000073417	PDE8A	404	238	267	268	325	313	560	316	366.184	-0.184412	0.103276	-1.78562	0.0741611	0.641863
ENSG00000073464	CLCN4	50	37	43	38	60	51	130	36	62.2873	-0.43656	0.217617	-2.0061	0.0448457	0.483833
ENSG00000073536	NLE1	375	341	341	324	392	329	479	380	392.166	-0.0128665	0.0809245	-0.158994	0.873674	1
ENSG00000073578	SDHA	693	475	617	431	783	590	808	669	666.159	-0.208878	0.0887301	-2.35408	0.0185686	0.275808
ENSG00000073584	SMARCE1	209	143	169	125	148	172	201	156	187.666	0.0985195	0.09814	1.00387	0.315443	1
ENSG00000073598	FNDC8	1	0	2	0	4	2	2	1	1.28488	-1.51596	1.14619	-1.32261	0.185964	0.998107
ENSG00000073605	GSDMB	63	24	38	37	39	58	49	36	51.1106	-0.0448414	0.235482	-0.190424	0.848977	1
ENSG00000073614	KDM5A	1587	1169	1238	756	1273	1514	1684	1074	1500.16	-0.0748694	0.0769284	-0.973235	0.330436	1
ENSG00000073670	ADAM11	35	24	37	22	32	23	54	26	31.742	0.0101501	0.24307	0.0417578	0.966692	1
ENSG00000073711	PPP2R3A	8	8	9	10	5	8	14	3	9.31589	0.492284	0.461799	1.06601	0.286418	1
ENSG00000073712	FERMT2	0	0	0	2	0	0	3	4	0.990545	-1.23564	1.45323	-0.850272	0.395174	1
ENSG00000073734	ABCB11	5	5	11	8	7	10	10	13	10.1094	-0.282037	0.414588	-0.680283	0.496325	1
ENSG00000073737	DHRS9	440	249	372	965	380	311	330	785	514.963	0.281081	0.12396	2.26752	0.0233588	0.321102
ENSG00000073754	CD5L	0	0	0	0	0	0	0	0	0.0290167	0	5.94828	0	1	1
ENSG00000073756	PTGS2	27	24	31	15	27	23	60	36	39.8351	-0.377115	0.232791	-1.61997	0.105238	0.770704
ENSG00000073792	IGF2BP2	1706	886	1321	870	1244	921	1849	1032	1417.46	0.0889524	0.0520511	1.70894	0.0874616	0.700589
ENSG00000073803	MAP3K13	382	242	310	330	356	288	452	363	385.473	-0.0332013	0.0770754	-0.430764	0.66664	1
ENSG00000073849	ST6GAL1	402	262	289	263	313	292	499	303	380.926	-0.0299227	0.0850321	-0.351898	0.724914	1
ENSG00000073861	TBX21	0	0	0	0	3	2	1	1	0.489007	-3.05899	2.00304	-1.52717	0.126718	0.840517
ENSG00000073905	VDAC1P1	12	38	8	7	20	41	15	6	18.9555	-0.248258	0.315512	-0.78684	0.431376	1
ENSG00000073910	FRY	2224	1338	1723	1096	1530	1458	2107	1144	1923.75	0.186246	0.104616	1.78028	0.0750309	0.64543
ENSG00000073921	PICALM	2537	1856	2035	1510	2167	2401	3165	2088	2453.31	-0.14114	0.0490788	-2.87579	0.00403017	0.0872227
ENSG00000073969	NSF	3370	1841	2548	1757	3610	2728	4123	3104	2867.11	-0.370584	0.0525508	-7.05193	1.76456e-12	2.46172e-10
ENSG00000074047	GLI2	0	0	0	0	0	0	0	0	0
ENSG00000074054	CLASP1	1771	1093	1345	770	1524	1431	2284	1049	1547.43	-0.174356	0.085616	-2.03649	0.0417009	0.464101
ENSG00000074071	MRPS34	2197	1348	1511	1792	1871	1266	1815	2022	1769.67	0.13988	0.0831431	1.68239	0.0924925	0.722906
ENSG00000074181	NOTCH3	0	2	3	4	2	4	2	2	2.6851	0.0888325	0.825654	0.10759	0.914321	1
ENSG00000074201	CLNS1A	2853	2072	2695	2947	2364	2203	3666	3525	2993.01	0.0403217	0.0616818	0.653705	0.513302	1
ENSG00000074211	PPP2R2C	0	1	0	1	0	0	0	0	0.363856	1.52895	2.08724	0.732523	0.463849	1
ENSG00000074219	TEAD2	31	27	36	27	33	20	61	21	34.3053	0.0906059	0.232063	0.390437	0.696214	1
ENSG00000074266	EED	308	354	258	345	271	409	303	412	366.11	0.0387776	0.0955583	0.4058	0.68489	1
ENSG00000074276	CDHR2	5	4	3	3	3	7	8	0	4.17421	-0.0297571	0.643183	-0.0462654	0.963099	1
ENSG00000074317	SNCB	0	2	1	0	0	1	2	3	1.23083	-0.886195	1.3478	-0.657514	0.51085	1
ENSG00000074319	TSG101	1577	974	1288	1276	1336	912	1513	1467	1452.38	0.142846	0.0730869	1.95446	0.0506463	0.519021
ENSG00000074356	NCBP3	1204	781	881	473	969	915	1073	629	969.312	0.0276232	0.0857239	0.322235	0.747275	1
ENSG00000074370	ATP2A3	614	511	459	397	542	506	525	376	541.976	0.184295	0.0805195	2.28883	0.0220895	0.310943
ENSG00000074410	CA12	2	4	2	4	2	2	3	3	3.11707	0.482803	0.794102	0.607986	0.543197	1
ENSG00000074416	MGLL	461	275	359	242	567	421	674	461	417.831	-0.514339	0.0757605	-6.78901	1.12906e-11	1.42186e-09
ENSG00000074527	NTN4	0	0	0	0	0	0	0	0	0.0745867	0	5.94828	0	1	1
ENSG00000074582	BCS1L	436	351	340	322	414	332	464	351	399.88	0.0605165	0.0842654	0.718166	0.472655	1
ENSG00000074590	NUAK1	19	14	23	16	15	16	26	15	25.0394	0.185087	0.279706	0.661718	0.508152	1
ENSG00000074603	DPP8	1506	1028	1024	616	1062	1361	1391	988	1304.35	-0.0799709	0.0947292	-0.844206	0.398555	1
ENSG00000074621	SLC24A1	187	112	131	96	132	134	226	111	166.875	-0.0234188	0.139058	-0.168411	0.86626	1
ENSG00000074657	ZNF532	332	153	251	162	296	189	357	195	289.627	-0.0520462	0.116163	-0.448043	0.654122	1
ENSG00000074660	SCARF1	5	7	4	3	10	13	5	5	6.471	-0.638284	0.516425	-1.23597	0.216471	1
ENSG00000074695	LMAN1	2994	2265	2186	1528	1987	2544	2626	1937	2635.34	0.124997	0.0714853	1.74856	0.0803663	0.671103
ENSG00000074696	HACD3	2158	1608	1525	1737	1771	1606	1527	2270	2051.02	0.142455	0.103754	1.37301	0.16975	0.960844
ENSG00000074706	IPCEF1	649	386	411	354	840	912	1311	782	608.912	-0.932318	0.0986761	-9.44826	3.44505e-21	9.30113e-19
ENSG00000074755	ZZEF1	908	670	717	428	887	942	1163	550	857.788	-0.213042	0.0922935	-2.30831	0.0209821	0.299854
ENSG00000074771	NOX3	0	0	0	2	0	0	0	1	0.233942	0.637364	4.60475	0.138414	0.889913	1
ENSG00000074800	ENO1	20542	17316	17569	17108	21311	17947	23090	22294	20450.1	-0.0498416	0.0835226	-0.596745	0.550678	1
ENSG00000074803	SLC12A1	2	3	1	2	41	66	60	35	8.8225	-4.47709	0.603942	-7.41311	1.23376e-13	1.93726e-11
ENSG00000074842	MYDGF	2107	2298	1517	1215	1785	2033	1522	1342	1849.05	0.23814	0.0818396	2.90984	0.00361613	0.08011
ENSG00000074855	ANO8	87	73	42	61	75	84	99	67	78.9	-0.143751	0.163731	-0.877972	0.379959	1
ENSG00000074935	TUBE1	619	540	744	1026	545	608	2714	1132	1011.99	-0.339373	0.268003	-1.2663	0.205405	1
ENSG00000074964	ARHGEF10L	277	178	180	212	339	252	359	308	274.727	-0.410935	0.0924498	-4.44495	8.79118e-06	0.000468587
ENSG00000074966	TXK	4	3	10	8	6	11	13	8	6.99463	-0.40816	0.455792	-0.895495	0.370523	1
ENSG00000075035	WSCD2	0	0	0	0	0	0	0	0	0
ENSG00000075043	KCNQ2	0	0	0	0	0	1	0	0	0.0960501	-0.549692	5.94828	-0.0924119	0.926371	1
ENSG00000075073	TACR2	3	3	5	2	3	2	2	4	3.6686	0.405329	0.695305	0.582951	0.559926	1
ENSG00000075089	ACTR6	443	466	448	948	436	529	559	916	651.783	0.0727763	0.129017	0.564082	0.572698	1
ENSG00000075131	TIPIN	473	344	401	539	412	361	522	684	524.86	0.0196714	0.114349	0.172029	0.863414	1
ENSG00000075142	SRI	369	316	328	425	271	279	399	494	397.474	0.193442	0.093884	2.06044	0.0393569	0.44703
ENSG00000075151	EIF4G3	4718	2643	3360	1881	3404	3209	4065	2445	3772.18	0.0584166	0.0960614	0.608117	0.54311	1
ENSG00000075188	NUP37	638	590	603	1088	575	536	543	1066	815.943	0.289099	0.125076	2.31138	0.0208117	0.298213
ENSG00000075213	SEMA3A	222	122	181	198	143	134	361	191	216.009	0.0451218	0.122502	0.368336	0.712623	1
ENSG00000075218	GTSE1	1068	768	685	425	971	799	988	562	831.691	-0.0362215	0.0681886	-0.531196	0.595283	1
ENSG00000075223	SEMA3C	2	8	9	9	5	8	4	8	8.9739	0.342135	0.481184	0.711026	0.477068	1
ENSG00000075234	TTC38	497	404	355	300	517	425	415	363	450.548	0.00933435	0.100968	0.0924488	0.926341	1
ENSG00000075239	ACAT1	965	844	855	1476	915	834	1038	1684	1137.15	0.076887	0.119998	0.640736	0.521694	1
ENSG00000075240	GRAMD4	1363	1078	1079	844	835	1028	1088	742	1193.95	0.408867	0.0609971	6.70306	2.04102e-11	2.44714e-09
ENSG00000075275	CELSR1	720	578	542	367	445	479	578	326	633.392	0.431747	0.0981989	4.39666	1.0993e-05	0.000570601
ENSG00000075290	WNT8B	1	2	1	0	0	2	6	1	1.21342	-0.887049	1.16284	-0.76283	0.445565	1
ENSG00000075292	ZNF638	3154	1933	2306	2799	2328	2434	3287	3504	3006.73	-0.0103605	0.0780582	-0.132727	0.894409	1
ENSG00000075303	SLC25A40	1144	863	960	823	920	1111	1422	1103	1158.04	-0.0913468	0.0592657	-1.54131	0.123242	0.83109
ENSG00000075336	TIMM21	496	389	354	366	466	456	474	543	448.774	-0.113524	0.102388	-1.10876	0.267535	1
ENSG00000075340	ADD2	1142	660	847	524	1034	921	1321	743	1008.22	-0.194898	0.0746444	-2.61102	0.00902722	0.161501
ENSG00000075388	FGF4	0	0	0	0	0	0	0	0	0
ENSG00000075391	RASAL2	951	583	689	428	719	806	1071	690	851.535	-0.176256	0.107348	-1.64192	0.100607	0.755106
ENSG00000075399	VPS9D1	267	219	205	188	268	251	348	199	248.864	-0.102242	0.0992309	-1.03034	0.30285	1
ENSG00000075407	ZNF37A	600	382	402	225	435	560	757	311	517.182	-0.200865	0.108502	-1.85126	0.0641316	0.596594
ENSG00000075413	MARK3	1626	1053	1267	857	1659	1471	2443	1259	1508.94	-0.333388	0.0547909	-6.08473	1.1669e-09	1.14638e-07
ENSG00000075415	SLC25A3	9120	7668	8738	8422	9073	8895	11846	10400	9649	-0.0647479	0.0576917	-1.12231	0.261731	1
ENSG00000075420	FNDC3B	1196	652	817	567	804	712	1296	654	967.043	0.0619175	0.087909	0.704336	0.481223	1
ENSG00000075426	FOSL2	910	564	659	688	840	759	1778	874	933.664	-0.357559	0.114949	-3.1106	0.00186709	0.0475682
ENSG00000075429	CACNG5	1	1	0	0	0	0	0	0	0.18624	1.50428	4.24879	0.35405	0.723301	1
ENSG00000075461	CACNG4	0	0	0	0	0	0	0	0	0.250907	0	3.51812	0	1	1
ENSG00000075539	FRYL	1406	876	969	655	897	1076	1223	768	1189.18	0.115777	0.100283	1.1545	0.248294	1
ENSG00000075568	TMEM131	2092	1077	1410	837	1562	1375	2148	1120	1682.97	-0.0654282	0.0751991	-0.870067	0.384264	1
ENSG00000075618	FSCN1	2063	2222	1906	1422	1590	1641	1726	1410	2081.14	0.412475	0.079322	5.2	1.99286e-07	1.41376e-05
ENSG00000075624	ACTB	92690	53034	68132	54340	79251	49175	80338	59676	73623.6	0.161556	0.0662131	2.43994	0.0146898	0.234387
ENSG00000075643	MOCOS	1	1	1	1	1	1	1	0	0.864069	0.595873	1.43999	0.413805	0.679017	1
ENSG00000075651	PLD1	506	311	424	300	270	300	540	310	449.336	0.303386	0.0877039	3.45921	0.000541766	0.017318
ENSG00000075673	ATP12A	0	0	0	0	0	0	0	0	0.137191	0	5.94828	0	1	1
ENSG00000075702	WDR62	896	549	634	334	767	523	769	461	655.789	0.068796	0.0932519	0.737744	0.46067	1
ENSG00000075711	DLG1	1484	872	1077	745	1133	1247	1257	1031	1214.71	-0.0288422	0.0806239	-0.357738	0.72054	1
ENSG00000075785	RAB7A	6240	3317	5434	4260	5898	3696	7015	5547	5677.75	-0.0346462	0.0581532	-0.595775	0.551326	1
ENSG00000075790	BCAP29	19	8	11	9	8	8	19	12	11.6396	0.174417	0.422314	0.413002	0.679605	1
ENSG00000075826	SEC31B	174	84	157	117	176	190	192	135	143.2	-0.226473	0.327834	-0.690814	0.489682	1
ENSG00000075856	SART3	1563	1164	1271	765	1393	1270	1815	977	1379.2	-0.032773	0.0509451	-0.643299	0.52003	1
ENSG00000075884	ARHGAP15	3427	2286	3088	5515	2603	2210	4026	5780	4125.2	0.170315	0.0996702	1.70878	0.0874911	0.700675
ENSG00000075886	TUBA3D	1	1	3	2	1	1	2	0	3.50171	1.02874	0.976119	1.05391	0.291925	1
ENSG00000075891	PAX2	0	0	0	0	0	0	0	0	0
ENSG00000075914	EXOSC7	408	440	358	344	443	473	402	432	423.015	-0.0123062	0.100989	-0.121857	0.903012	1
ENSG00000075945	KIFAP3	374	242	315	305	252	224	377	322	353.238	0.25468	0.0799697	3.1847	0.00144902	0.0388142
ENSG00000075975	MKRN2	890	662	707	611	716	761	1310	851	907.756	-0.145123	0.0674702	-2.15093	0.0314821	0.385898
ENSG00000076003	MCM6	5410	4665	4416	4214	4269	4704	5286	5215	5290.77	0.11127	0.0694765	1.60155	0.109256	0.787279
ENSG00000076043	REXO2	320	187	257	299	284	202	363	333	298.618	0.021542	0.0937496	0.229782	0.818261	1
ENSG00000076053	RBM7	500	335	419	491	391	461	656	681	527.453	-0.138314	0.0928876	-1.48904	0.136476	0.871065
ENSG00000076067	RBMS2	339	249	331	245	281	270	544	274	360.006	-0.0260509	0.0874543	-0.29788	0.765794	1
ENSG00000076108	BAZ2A	3060	1763	2172	1295	2435	2175	3383	1663	2643.6	-0.0709629	0.0936585	-0.757677	0.448645	1
ENSG00000076201	PTPN23	670	435	492	318	702	580	798	465	572.466	-0.259531	0.0809175	-3.20736	0.00133959	0.0364291
ENSG00000076242	MLH1	895	607	693	744	762	580	940	849	840.386	0.0862375	0.0663267	1.30019	0.193535	1
ENSG00000076248	UNG	1220	1047	990	748	877	1000	875	903	1041.21	0.280165	0.09294	3.01447	0.00257425	0.0614545
ENSG00000076258	FMO4	74	44	72	100	51	57	74	103	86.0766	0.20494	0.170194	1.20415	0.228532	1
ENSG00000076321	KLHL20	811	514	630	575	599	621	940	733	770.263	-0.0199198	0.0791121	-0.251792	0.801202	1
ENSG00000076344	RGS11	0	0	0	0	1	0	0	0	0.272502	-0.549699	3.11328	-0.176566	0.85985	1
ENSG00000076351	SLC46A1	50	47	41	24	55	38	45	53	50.1158	-0.10848	0.203608	-0.532787	0.594181	1
ENSG00000076356	PLXNA2	2	0	0	0	1	0	0	0	0.320486	0.53232	3.00817	0.176958	0.859541	1
ENSG00000076382	SPAG5	2596	1699	1713	1188	2270	1749	2224	1452	2008.09	0.0435298	0.0559115	0.778549	0.436246	1
ENSG00000076513	ANKRD13A	1267	717	957	950	1070	890	1456	1193	1194.41	-0.0753194	0.05312	-1.41791	0.156217	0.927613
ENSG00000076554	TPD52	2558	1410	2318	2239	1578	1227	2939	2347	2447.58	0.285886	0.0705807	4.05048	5.11135e-05	0.00223534
ENSG00000076555	ACACB	1275	699	837	493	1589	1425	1799	894	1068.53	-0.656815	0.0878	-7.48081	7.38666e-14	1.1796e-11
ENSG00000076604	TRAF4	137	125	126	70	118	77	102	62	125.052	0.514578	0.149299	3.44663	0.00056763	0.018022
ENSG00000076641	PAG1	267	164	193	142	197	266	811	238	301.931	-0.64215	0.244335	-2.62815	0.00858501	0.155717
ENSG00000076650	GPATCH1	580	388	487	326	490	390	573	398	503.538	0.102705	0.0676661	1.51782	0.12906	0.84778
ENSG00000076662	ICAM3	1	3	1	5	5	7	9	13	3.87573	-1.56957	0.661737	-2.37189	0.0176971	0.267411
ENSG00000076685	NT5C2	1190	786	795	554	969	927	1194	822	1022.32	-0.0968228	0.0765766	-1.26439	0.206089	1
ENSG00000076706	MCAM	4	1	2	0	3	1	2	2	2.62189	-0.129328	0.955536	-0.135346	0.892339	1
ENSG00000076716	GPC4	187	126	119	68	104	109	203	84	135.446	0.165783	0.131337	1.26227	0.206852	1
ENSG00000076770	MBNL3	554	388	387	390	490	511	684	588	563.374	-0.238536	0.0816409	-2.92178	0.00348042	0.0779316
ENSG00000076826	CAMSAP3	221	183	214	151	199	141	327	185	222.662	0.0614821	0.124243	0.494853	0.620704	1
ENSG00000076864	RAP1GAP	125	61	96	59	109	72	167	100	98.4459	-0.217615	0.155824	-1.39654	0.162551	0.942264
ENSG00000076924	XAB2	1449	1090	1150	823	1305	1037	1372	922	1246.44	0.120618	0.0750629	1.60689	0.108078	0.782354
ENSG00000076928	ARHGEF1	3327	2827	2417	1829	3085	3236	2933	2126	2740.23	0.0233444	0.070988	0.32885	0.742269	1
ENSG00000076944	STXBP2	1844	1287	1496	1369	1619	1219	1838	1461	1602.69	0.137718	0.0508779	2.70683	0.006793	0.129668
ENSG00000076984	MAP2K7	765	556	687	518	770	593	911	686	732.594	-0.057197	0.0621276	-0.920639	0.357239	1
ENSG00000077009	NMRK2	0	0	0	0	0	0	0	0	0
ENSG00000077044	DGKD	1773	1312	1317	990	1599	1569	2307	1233	1645.58	-0.138603	0.0637356	-2.17466	0.0296556	0.371573
ENSG00000077063	CTTNBP2	0	0	0	0	0	0	0	0	0.0837597	0	5.94828	0	1	1
ENSG00000077080	ACTL6B	0	0	0	0	0	0	1	0	0.0564925	-0.549692	5.94828	-0.0924119	0.926371	1
ENSG00000077092	RARB	4	5	9	4	8	6	6	7	8.19568	-0.128651	0.513563	-0.250507	0.802195	1
ENSG00000077097	TOP2B	10286	6765	9017	7200	8312	9073	12379	10368	9981.47	-0.102752	0.057164	-1.7975	0.0722562	0.632819
ENSG00000077147	TM9SF3	3668	3248	3019	2814	2726	3862	2990	3618	3668.97	0.130803	0.0896912	1.45837	0.144738	0.89411
ENSG00000077150	NFKB2	300	203	215	192	333	301	519	263	276.664	-0.447258	0.103184	-4.33458	1.46039e-05	0.000739616
ENSG00000077152	UBE2T	769	550	701	1101	686	493	672	1310	881.619	0.202742	0.137787	1.47142	0.141178	0.883991
ENSG00000077157	PPP1R12B	522	343	387	221	415	465	664	309	452.47	-0.173881	0.109428	-1.589	0.112061	0.796785
ENSG00000077232	DNAJC10	1696	1372	1319	1313	1239	1576	2062	1774	1744.71	-0.0392226	0.0685408	-0.572251	0.567152	1
ENSG00000077235	GTF3C1	2651	1568	1942	1151	2265	1885	2546	1466	2151.52	-0.0213946	0.0743081	-0.287917	0.77341	1
ENSG00000077238	IL4R	983	607	757	649	1216	853	1389	1059	943.516	-0.425664	0.0628151	-6.77646	1.23159e-11	1.53043e-09
ENSG00000077254	USP33	1750	1324	1273	1144	1344	1702	1812	1411	1662.3	-0.0250723	0.0587065	-0.427079	0.669322	1
ENSG00000077264	PAK3	0	0	0	0	0	0	0	0	0
ENSG00000077274	CAPN6	0	0	0	0	0	0	0	0	0
ENSG00000077279	DCX	0	0	0	0	0	0	0	0	0
ENSG00000077312	SNRPA	1655	1083	1360	1157	1474	990	1829	1131	1421.46	0.145363	0.0753658	1.92877	0.05376	0.537626
ENSG00000077327	SPAG6	51	44	42	46	25	21	58	40	54.5261	0.566646	0.200842	2.82135	0.00478218	0.100148
ENSG00000077348	EXOSC5	322	328	301	334	332	313	486	390	347.958	-0.0529541	0.111663	-0.47423	0.635336	1
ENSG00000077380	DYNC1I2	2013	1108	1562	2064	1521	1300	2003	2502	1990.68	0.0562219	0.0845327	0.665091	0.505993	1
ENSG00000077420	APBB1IP	1093	563	759	663	849	665	869	692	866.098	0.141178	0.0686439	2.05667	0.0397176	0.449934
ENSG00000077454	LRCH4	423	294	326	336	541	495	724	542	422.58	-0.565237	0.0695436	-8.12781	4.37108e-16	8.49937e-14
ENSG00000077458	FAM76B	643	462	514	507	459	509	767	662	658.128	0.0144101	0.0823962	0.174888	0.861168	1
ENSG00000077463	SIRT6	389	336	312	373	389	322	502	417	390.789	-0.0228425	0.0931153	-0.245314	0.806213	1
ENSG00000077498	TYR	0	0	0	0	0	0	0	0	0
ENSG00000077514	POLD3	1410	930	1082	845	1108	903	1467	1101	1247.36	0.0626481	0.053171	1.17824	0.238702	1
ENSG00000077522	ACTN2	1	0	0	1	1	0	1	5	1.61182	-1.35621	1.28469	-1.05567	0.291118	1
ENSG00000077549	CAPZB	3735	2140	2945	2472	3611	2227	4042	2966	3275.1	-0.0133713	0.0527345	-0.253559	0.799837	1
ENSG00000077585	GPR137B	160	100	90	103	112	123	149	123	142.36	-0.00673591	0.123469	-0.0545556	0.956492	1
ENSG00000077616	NAALAD2	21	12	26	16	35	29	28	26	25.4206	-0.49172	0.270029	-1.82099	0.068609	0.617745
ENSG00000077684	JADE1	766	573	577	396	549	552	837	490	676.569	0.0965824	0.0644712	1.49807	0.134115	0.864192
ENSG00000077713	SLC25A43	419	253	325	229	367	284	452	311	371.22	-0.0462211	0.0764281	-0.604765	0.545335	1
ENSG00000077721	UBE2A	2240	1557	1670	1732	1725	1522	2055	1926	2038.39	0.159862	0.0537409	2.97469	0.00293286	0.068067
ENSG00000077782	FGFR1	203	146	178	101	249	198	311	173	191.756	-0.403445	0.0956201	-4.21925	2.4512e-05	0.00117482
ENSG00000077800	FKBP6	0	0	0	0	0	0	0	0	0
ENSG00000077935	SMC1B	21	12	6	15	21	10	25	17	17.1444	-0.261931	0.335738	-0.780164	0.435294	1
ENSG00000077942	FBLN1	56	42	34	36	22	16	21	23	36.7776	1.19033	0.242105	4.91656	8.80791e-07	5.5647e-05
ENSG00000077943	ITGA8	0	0	0	0	0	0	0	0	0
ENSG00000077984	CST7	543	205	437	416	286	143	423	326	444.315	0.623244	0.0926939	6.72368	1.77189e-11	2.14502e-09
ENSG00000078018	MAP2	0	0	0	0	0	0	0	0	0.0350406	0	5.94828	0	1	1
ENSG00000078043	PIAS2	452	310	391	254	412	380	523	375	430.917	-0.103145	0.0738215	-1.39722	0.162348	0.941376
ENSG00000078053	AMPH	1	1	0	4	2	1	1	1	2.09891	0.389925	1.06212	0.36712	0.71353	1
ENSG00000078061	ARAF	1120	712	858	788	1110	752	1208	853	984.072	-0.00169798	0.0662995	-0.0256108	0.979568	1
ENSG00000078070	MCCC1	674	524	623	577	598	550	902	728	715.401	-0.0249875	0.0588338	-0.424713	0.671046	1
ENSG00000078081	LAMP3	0	3	2	1	1	0	4	4	1.59156	-0.338569	1.0132	-0.334158	0.73826	1
ENSG00000078098	FAP	3	4	3	6	1	3	0	0	4.35392	2.14625	0.887723	2.4177	0.0156189	0.244635
ENSG00000078114	NEBL	3	10	4	8	4	5	4	6	9.64805	0.558733	0.511383	1.09259	0.274574	1
ENSG00000078124	ACER3	488	356	423	344	419	473	542	512	492.932	-0.110627	0.0891878	-1.24038	0.214836	1
ENSG00000078140	UBE2K	1995	1673	1523	1309	1556	1912	2077	1677	1902.39	0.00952818	0.0570404	0.167043	0.867336	1
ENSG00000078142	PIK3C3	978	692	840	953	804	745	1063	1218	1033.83	0.0413385	0.0897882	0.4604	0.645229	1
ENSG00000078177	N4BP2	472	344	380	242	320	502	588	426	496.535	-0.190713	0.114837	-1.66073	0.0967684	0.739426
ENSG00000078237	TIGAR	47	34	36	29	47	43	54	41	41.2658	-0.187346	0.209748	-0.893197	0.371752	1
ENSG00000078246	TULP3	394	186	318	164	271	190	363	234	325.064	0.138645	0.103925	1.33408	0.182176	0.991558
ENSG00000078269	SYNJ2	415	262	277	218	738	771	1060	608	421.765	-1.28088	0.0882195	-14.5192	9.15357e-48	7.80716e-45
ENSG00000078295	ADCY2	0	0	0	0	0	0	0	0	0.0567949	0	5.94828	0	1	1
ENSG00000078304	PPP2R5C	2553	1778	2130	2258	2027	1976	2866	2902	2610.26	0.0179956	0.0625158	0.287857	0.773456	1
ENSG00000078319	PMS2P1	109	98	83	114	104	91	120	108	111.857	0.10764	0.132192	0.814274	0.415488	1
ENSG00000078328	RBFOX1	0	0	0	0	0	0	0	0	0
ENSG00000078369	GNB1	7377	5160	6125	4467	6515	5512	8105	5534	6774.79	0.0150173	0.04245	0.353763	0.723516	1
ENSG00000078399	HOXA9	662	598	568	511	538	628	959	611	682.218	-0.0290495	0.0828321	-0.350703	0.725811	1
ENSG00000078401	EDN1	2	1	0	0	1	0	1	0	1.12212	0.617969	1.48161	0.417092	0.676611	1
ENSG00000078403	MLLT10	1812	938	1459	1035	1397	1090	2306	1385	1620.08	-0.0584042	0.0684386	-0.853381	0.393448	1
ENSG00000078487	ZCWPW1	93	43	60	80	82	68	112	71	82.4057	-0.114562	0.15802	-0.724988	0.468459	1
ENSG00000078549	ADCYAP1R1	0	1	0	1	0	0	2	1	0.957721	-0.293313	1.50557	-0.194819	0.845535	1
ENSG00000078579	FGF20	0	0	0	0	0	0	0	0	0
ENSG00000078589	P2RY10	0	0	0	0	0	0	1	0	0.274944	-0.549699	3.09946	-0.177353	0.859231	1
ENSG00000078596	ITM2A	68	70	84	128	58	65	125	173	111.34	-0.0158062	0.173955	-0.0908636	0.927601	1
ENSG00000078618	NRDC	9493	6657	7719	6301	7916	7803	10485	8255	8944.32	-0.0275643	0.0336	-0.820368	0.412006	1
ENSG00000078668	VDAC3	2522	2002	2396	3494	2740	2302	2785	4536	3025.14	-0.0594911	0.101236	-0.587647	0.556769	1
ENSG00000078674	PCM1	6578	4210	4851	4186	4196	4342	6188	4805	5831.3	0.182115	0.0536	3.39767	0.000679613	0.02082
ENSG00000078687	TNRC6C	553	281	326	216	367	348	625	293	456.6	-0.0941318	0.112282	-0.83835	0.401834	1
ENSG00000078699	CBFA2T2	696	451	458	294	543	560	785	380	578.68	-0.101312	0.0901451	-1.12387	0.261068	1
ENSG00000078725	BRINP1	0	0	0	0	0	0	0	0	0
ENSG00000078747	ITCH	1927	1241	1407	1107	1697	1694	2423	1715	1804.57	-0.247946	0.0642131	-3.86131	0.000112782	0.00453643
ENSG00000078795	PKD2L2	3	1	3	4	3	2	1	5	2.43196	0.151421	0.781959	0.193643	0.846456	1
ENSG00000078804	TP53INP2	211	109	151	85	199	158	301	121	168.565	-0.323143	0.112549	-2.87114	0.00408991	0.0881598
ENSG00000078808	SDF4	2152	1723	1676	1482	1960	1683	1924	1553	1931.12	0.144297	0.0651298	2.21553	0.0267238	0.347382
ENSG00000078814	MYH7B	18	1	9	3	7	7	19	5	8.87411	-0.153639	0.505122	-0.304163	0.761004	1
ENSG00000078898	BPIFB2	0	0	0	0	0	0	0	0	0
ENSG00000078900	TP73	824	444	577	297	503	350	585	291	575.389	0.447284	0.0810023	5.52187	3.35407e-08	2.68956e-06
ENSG00000078902	TOLLIP	922	837	688	614	851	789	917	732	849.269	0.056026	0.0614893	0.911151	0.362216	1
ENSG00000078967	UBE2D4	162	115	164	137	133	96	164	147	166.325	0.275803	0.112376	2.45428	0.0141166	0.228545
ENSG00000079101	CLUL1	0	0	0	0	2	0	1	0	0.317007	-1.61504	2.4495	-0.659337	0.509679	1
ENSG00000079102	RUNX1T1	0	0	0	0	0	0	0	0	0.0294122	0	5.94828	0	1	1
ENSG00000079112	CDH17	0	0	0	0	0	0	0	0	0.0294122	0	5.94828	0	1	1
ENSG00000079134	THOC1	895	612	808	1173	746	738	928	1333	980.587	0.0778395	0.0926823	0.839853	0.400991	1
ENSG00000079150	FKBP7	131	72	97	167	114	92	113	192	145.202	0.037279	0.135949	0.274213	0.783921	1
ENSG00000079156	OSBPL6	1	0	1	1	1	1	3	0	0.653698	-0.367962	1.62559	-0.226357	0.820924	1
ENSG00000079215	SLC1A3	82	47	40	36	90	60	56	69	63.8991	-0.297876	0.179347	-1.66089	0.0967361	0.739371
ENSG00000079246	XRCC5	17466	11941	14020	17013	14367	12812	16751	22355	17285.3	0.0511249	0.0843758	0.605919	0.544569	1
ENSG00000079257	LXN	0	0	0	0	0	0	1	0	0.105931	-0.549692	5.94828	-0.0924119	0.926371	1
ENSG00000079263	SP140	13	16	17	16	25	21	13	20	22.9077	-0.183337	0.308111	-0.595034	0.55182	1
ENSG00000079277	MKNK1	1326	706	944	872	1038	825	1379	920	1150.67	0.0494774	0.060794	0.813854	0.415728	1
ENSG00000079308	TNS1	658	382	470	295	553	381	744	399	555.658	-0.0385776	0.0926093	-0.416563	0.676998	1
ENSG00000079313	REXO1	1024	710	754	595	919	757	966	595	837.686	0.0924168	0.0740444	1.24813	0.211985	1
ENSG00000079332	SAR1A	1723	1300	1372	1421	1397	1423	1985	2042	1704.38	-0.0523027	0.0664509	-0.787088	0.43123	1
ENSG00000079335	CDC14A	526	314	378	221	375	359	548	283	419.634	0.0300102	0.0956753	0.313668	0.753774	1
ENSG00000079337	RAPGEF3	17	11	18	17	61	51	50	45	24.5594	-1.5631	0.276496	-5.65326	1.57432e-08	1.31878e-06
ENSG00000079385	CEACAM1	1	0	0	0	0	0	1	1	0.430412	-0.426136	2.19829	-0.193849	0.846294	1
ENSG00000079387	SENP1	881	497	599	570	598	565	831	778	748.447	0.035182	0.0697439	0.504445	0.613949	1
ENSG00000079393	DUSP13	0	0	0	1	0	0	0	0	0.0951403	0.89534	5.94813	0.150525	0.880351	1
ENSG00000079432	CIC	1475	949	1016	719	1166	1011	1340	747	1186.99	0.118603	0.0911831	1.30071	0.193358	1
ENSG00000079435	LIPE	73	38	61	61	102	85	96	66	70.5337	-0.429149	0.173937	-2.46727	0.0136148	0.221857
ENSG00000079459	FDFT1	8571	6500	8132	8505	7560	6334	8838	10097	9314.84	0.131926	0.0696343	1.89456	0.0581509	0.562549
ENSG00000079462	PAFAH1B3	260	255	221	223	216	153	253	183	249.672	0.437103	0.106054	4.1215	3.76408e-05	0.00169782
ENSG00000079482	OPHN1	78	81	77	30	52	68	106	34	76.8258	0.218473	0.178202	1.22598	0.220205	1
ENSG00000079557	AFM	0	0	0	0	0	0	0	0	0
ENSG00000079616	KIF22	2158	1537	1649	1565	2106	1382	2508	1617	1922.59	0.0543148	0.071166	0.763212	0.445337	1
ENSG00000079689	SCGN	0	0	0	0	0	0	0	0	0
ENSG00000079691	CARMIL1	18	12	14	13	20	7	21	33	20.3155	-0.31488	0.305343	-1.03123	0.302432	1
ENSG00000079739	PGM1	426	292	332	283	461	380	509	391	381.748	-0.223663	0.0824167	-2.71381	0.00665139	0.12781
ENSG00000079785	DDX1	2524	1753	2063	2676	2419	2095	2877	3772	2655.24	-0.123425	0.0994531	-1.24103	0.214593	1
ENSG00000079805	DNM2	3722	2431	2789	2022	3800	2841	4491	2654	3252.28	-0.163037	0.0506659	-3.21789	0.00129137	0.0353227
ENSG00000079819	EPB41L2	3434	2155	2518	1344	2627	2142	3143	1735	2828.67	0.103646	0.0757424	1.3684	0.171188	0.964652
ENSG00000079841	RIMS1	0	0	0	0	0	0	1	0	0.0266025	-0.549692	5.94828	-0.0924119	0.926371	1
ENSG00000079931	MOXD1	875	615	735	948	566	559	860	925	911.492	0.31301	0.0891316	3.51178	0.00044512	0.0147176
ENSG00000079950	STX7	983	753	793	891	692	797	1158	1057	1011.76	0.0726531	0.0641856	1.13192	0.257667	1
ENSG00000079974	RABL2B	170	92	128	91	157	109	164	95	139.747	0.0306641	0.118648	0.258447	0.796062	1
ENSG00000079999	KEAP1	1942	1890	1597	1195	1658	1613	1674	1306	1771.15	0.238401	0.0737808	3.2312	0.0012327	0.0339654
ENSG00000080007	DDX43	3	1	2	1	6	0	4	4	3.0452	-0.849732	0.791527	-1.07354	0.283031	1
ENSG00000080031	PTPRH	63	32	47	51	40	36	58	47	58.0994	0.276195	0.1872	1.47541	0.140103	0.880615
ENSG00000080166	DCT	0	0	0	1	1	0	1	0	0.190465	-0.505994	4.24233	-0.119273	0.905059	1
ENSG00000080189	SLC35C2	1366	1052	1084	1228	1233	1129	1576	1266	1355.86	0.0377531	0.0545464	0.692128	0.488857	1
ENSG00000080200	CRYBG3	473	300	294	111	325	516	549	242	403.881	-0.370404	0.175466	-2.11097	0.0347749	0.412654
ENSG00000080224	EPHA6	0	0	0	0	0	0	0	0	0.0285602	0	5.94828	0	1	1
ENSG00000080293	SCTR	0	0	0	0	0	2	0	0	0.0902205	-1.08498	5.94416	-0.182529	0.855168	1
ENSG00000080298	RFX3	144	129	124	111	103	160	252	119	167.892	-0.100709	0.120753	-0.834007	0.404277	1
ENSG00000080345	RIF1	2121	1642	1424	1233	1367	1864	2007	1624	1929.71	0.0561086	0.0867711	0.646628	0.517873	1
ENSG00000080371	RAB21	695	605	511	432	548	688	862	475	690.88	-0.0192191	0.0712767	-0.26964	0.787437	1
ENSG00000080493	SLC4A4	0	0	0	0	0	0	0	0	0.0297637	0	5.94828	0	1	1
ENSG00000080503	SMARCA2	2660	1736	1948	1402	1975	1922	2817	1586	2298.02	0.0633905	0.0677753	0.935303	0.349632	1
ENSG00000080511	RDH8	0	0	0	0	0	0	0	0	0
ENSG00000080546	SESN1	879	714	789	827	736	837	892	1111	978.384	0.0267244	0.0703388	0.379938	0.703991	1
ENSG00000080561	MID2	1	0	1	0	2	1	0	0	0.818865	-0.319272	1.50257	-0.212484	0.83173	1
ENSG00000080572	PIH1D3	0	0	0	0	0	0	0	0	0
ENSG00000080573	COL5A3	0	0	0	0	0	2	1	1	0.373873	-2.34714	2.82206	-0.83171	0.405572	1
ENSG00000080603	SRCAP	159	93	109	62	127	95	169	83	123.676	-0.0106519	0.142578	-0.0747093	0.940446	1
ENSG00000080608	PUM3	2116	1398	1750	2244	1881	1446	2439	2853	2091.07	-0.00643336	0.0942175	-0.068282	0.945561	1
ENSG00000080618	CPB2	1	1	0	4	6	6	6	22	3.61946	-2.5296	0.826504	-3.0606	0.00220893	0.0545015
ENSG00000080644	CHRNA3	0	0	0	0	0	1	1	0	0.177496	-1.18451	5.73333	-0.206601	0.836321	1
ENSG00000080709	KCNN2	374	265	282	348	272	243	318	366	372.37	0.256585	0.0977103	2.62598	0.00864003	0.156392
ENSG00000080802	CNOT4	699	328	509	257	510	342	614	346	540.328	0.115677	0.0824827	1.40244	0.160785	0.937382
ENSG00000080815	PSEN1	2490	1599	1793	1662	2025	1937	3071	2106	2266.01	-0.102647	0.0497271	-2.0642	0.0389986	0.444439
ENSG00000080819	CPOX	389	418	261	247	309	404	304	271	372.071	0.179019	0.0840835	2.12906	0.0332497	0.400319
ENSG00000080822	CLDND1	602	422	540	659	460	492	620	905	678.461	0.0457217	0.109236	0.418559	0.675539	1
ENSG00000080823	MOK	15	15	30	9	21	15	31	11	20.8768	0.0155255	0.317201	0.0489451	0.960963	1
ENSG00000080824	HSP90AA1	37686	23354	26662	41335	29039	24018	23601	45435	34953.7	0.263501	0.163983	1.60688	0.108082	0.782354
ENSG00000080839	RBL1	1538	1085	986	688	1074	1225	1424	1125	1300.25	-0.0536345	0.0958004	-0.559857	0.575577	1
ENSG00000080845	DLGAP4	624	298	420	361	478	288	627	369	500.188	0.126638	0.079084	1.60132	0.109307	0.78743
ENSG00000080854	IGSF9B	0	0	0	0	0	0	0	1	0.0346153	-0.549692	5.94828	-0.0924119	0.926371	1
ENSG00000080910	CFHR2	0	0	0	0	0	0	0	0	0
ENSG00000080947	CROCCP3	14	13	10	6	11	23	16	6	14.4271	-0.191104	0.368302	-0.518878	0.603846	1
ENSG00000080986	NDC80	1274	811	913	1180	993	785	1732	1399	1234.37	-0.0256248	0.126203	-0.203044	0.839101	1
ENSG00000081014	AP4E1	750	546	485	284	495	693	819	430	648.2	-0.0926027	0.0909796	-1.01784	0.308754	1
ENSG00000081019	RSBN1	936	635	754	631	662	739	1072	869	875.365	-0.00193981	0.0706311	-0.0274639	0.97809	1
ENSG00000081026	MAGI3	74	54	43	26	27	47	58	26	58.7405	0.477577	0.195561	2.44208	0.0146029	0.233397
ENSG00000081041	CXCL2	2	7	4	3	5	3	3	10	4.61486	-0.268465	0.639791	-0.419615	0.674767	1
ENSG00000081051	AFP	0	0	0	0	0	0	0	0	0
ENSG00000081052	COL4A4	4	2	0	2	2	1	7	5	2.5982	-0.663352	0.775998	-0.854837	0.392642	1
ENSG00000081059	TCF7	52	37	46	25	42	37	45	45	43.5858	0.0583162	0.209289	0.27864	0.780521	1
ENSG00000081087	OSTM1	1634	1161	1143	1478	1378	1428	1531	2120	1650.3	-0.0784879	0.0886674	-0.885194	0.376052	1
ENSG00000081138	CDH7	0	0	0	0	0	0	0	0	0.0167248	0	5.94828	0	1	1
ENSG00000081148	IMPG2	49	20	24	26	15	19	30	27	30.8666	0.556069	0.252332	2.20372	0.0275441	0.35412
ENSG00000081154	PCNP	2330	1613	1878	1887	1904	1829	2790	2389	2284.98	-0.0314916	0.0519718	-0.605937	0.544557	1
ENSG00000081177	EXD2	286	246	274	177	276	278	338	279	303.785	-0.0915007	0.0894944	-1.02242	0.306583	1
ENSG00000081181	ARG2	18	12	15	12	17	17	26	9	15.7291	-0.088927	0.333554	-0.266605	0.789774	1
ENSG00000081189	MEF2C	1706	1123	1536	1247	1096	1156	2296	1397	1750.86	0.127064	0.0680683	1.86671	0.0619415	0.584202
ENSG00000081237	PTPRC	5108	3018	3670	3672	3271	3584	5252	4562	4760.64	0.0643496	0.0730355	0.881073	0.378279	1
ENSG00000081248	CACNA1S	0	0	0	0	0	0	1	0	0.0266025	-0.549692	5.94828	-0.0924119	0.926371	1
ENSG00000081277	PKP1	0	0	0	0	0	0	0	0	0
ENSG00000081307	UBA5	834	625	681	610	592	663	796	771	796.49	0.130106	0.0703228	1.85013	0.0642948	0.597561
ENSG00000081320	STK17B	1386	1013	1070	1018	1076	1195	1587	1193	1363.18	0.00310632	0.0526232	0.0590294	0.952929	1
ENSG00000081377	CDC14B	410	320	334	249	306	338	411	294	402.042	0.125206	0.0783591	1.59785	0.110076	0.7894
ENSG00000081386	ZNF510	371	239	290	212	293	330	419	294	365.786	-0.1051	0.092111	-1.14101	0.253864	1
ENSG00000081479	LRP2	0	0	0	0	0	0	0	0	0.141402	0	5.30161	0	1	1
ENSG00000081665	ZNF506	461	263	348	351	328	304	583	418	442.773	-0.0123632	0.0878008	-0.140809	0.888021	1
ENSG00000081692	JMJD4	125	147	89	145	138	105	149	138	138.831	0.0996797	0.136585	0.729797	0.465514	1
ENSG00000081721	DUSP12	556	475	464	623	505	543	843	751	620.871	-0.12507	0.0787477	-1.58824	0.112232	0.79758
ENSG00000081760	AACS	829	729	597	504	864	940	1008	690	823.035	-0.23595	0.0594439	-3.96929	7.2086e-05	0.00303619
ENSG00000081791	KIAA0141	875	630	719	711	825	664	1165	752	865.59	-0.0242928	0.0698839	-0.347617	0.728128	1
ENSG00000081800	SLC13A1	0	0	0	0	0	0	0	0	0
ENSG00000081803	CADPS2	0	0	0	0	0	0	0	0	0.0790882	0	5.94828	0	1	1
ENSG00000081818	PCDHB4	3	1	1	0	2	2	1	0	1.61231	0.00245909	1.11719	0.00220114	0.998244	1
ENSG00000081842	PCDHA6	0	0	0	0	0	0	0	0	0
ENSG00000081853	PCDHGA2	1	3	1	1	1	1	3	2	1.62492	-0.0288317	1.01057	-0.0285301	0.977239	1
ENSG00000081870	HSPB11	1269	922	1025	1683	1010	812	1143	1659	1346.84	0.265755	0.112017	2.37246	0.0176702	0.267283
ENSG00000081913	PHLPP1	634	431	497	343	482	485	781	385	571.257	0.0166555	0.0705305	0.236147	0.813319	1
ENSG00000081923	ATP8B1	7	7	9	7	10	13	6	9	10.0025	-0.218105	0.466591	-0.467444	0.640182	1
ENSG00000081985	IL12RB2	496	343	387	269	357	328	464	284	441.49	0.221366	0.0764588	2.89523	0.00378883	0.0831252
ENSG00000082014	SMARCD3	235	194	244	244	209	180	336	283	268.113	0.0627517	0.0872557	0.71917	0.472036	1
ENSG00000082068	WDR70	1563	1076	1349	1134	1146	904	1404	1140	1376.16	0.328117	0.0531555	6.17278	6.70991e-10	6.75092e-08
ENSG00000082074	FYB	156	77	84	94	131	86	174	102	143.734	-0.105257	0.126053	-0.835023	0.403705	1
ENSG00000082126	MPP4	1	1	0	0	0	2	3	0	0.459916	-1.04611	1.92511	-0.543406	0.58685	1
ENSG00000082146	STRADB	725	415	642	645	518	428	804	828	708.031	0.103636	0.0728314	1.42296	0.154748	0.922835
ENSG00000082153	BZW1	2266	2229	1946	2115	2062	2756	1997	3109	2541.7	-0.020271	0.0995891	-0.203547	0.838708	1
ENSG00000082175	PGR	0	0	0	0	0	0	0	0	0.0517976	0	5.94828	0	1	1
ENSG00000082196	C1QTNF3	82	67	90	95	63	75	98	90	97.3212	0.217089	0.148987	1.4571	0.145088	0.895194
ENSG00000082212	ME2	1905	1199	1483	1680	1570	1391	2135	2283	1902.06	-0.0553946	0.0714346	-0.775459	0.438069	1
ENSG00000082213	C5orf22	1944	1136	1603	1278	1657	1487	2609	2067	1875.29	-0.217012	0.0571236	-3.79899	0.000145289	0.00561525
ENSG00000082258	CCNT2	1196	837	999	942	1033	1105	1643	1329	1249.5	-0.179718	0.0777277	-2.31215	0.0207694	0.297888
ENSG00000082269	FAM135A	380	244	222	188	318	433	488	371	358.229	-0.488935	0.115473	-4.2342	2.29362e-05	0.00111352
ENSG00000082293	COL19A1	4	4	5	1	2	3	2	0	3.58572	1.18408	0.776905	1.5241	0.127484	0.842143
ENSG00000082397	EPB41L3	106	63	106	97	137	91	220	147	125.254	-0.476716	0.129443	-3.68283	0.000230663	0.00833942
ENSG00000082438	COBLL1	0	0	0	0	0	0	0	0	0.114372	0	5.94828	0	1	1
ENSG00000082458	DLG3	0	3	2	1	1	0	0	1	1.86334	1.81387	1.22405	1.48185	0.138379	0.875437
ENSG00000082482	KCNK2	0	0	0	0	0	0	0	0	0.0320897	0	5.94828	0	1	1
ENSG00000082497	SERTAD4	0	0	0	0	0	0	0	0	0.0295407	0	5.94828	0	1	1
ENSG00000082512	TRAF5	2	1	2	1	8	12	11	11	3.22152	-2.70814	0.769446	-3.5196	0.000432201	0.0143717
ENSG00000082515	MRPL22	657	569	529	674	549	526	680	734	678.907	0.142876	0.105167	1.35856	0.174286	0.97287
ENSG00000082516	GEMIN5	671	506	534	277	545	530	545	381	552.375	0.119912	0.0956275	1.25395	0.209861	1
ENSG00000082556	OPRK1	0	0	0	0	0	0	0	0	0.0317881	0	5.94828	0	1	1
ENSG00000082641	NFE2L1	3201	1947	2492	2082	2549	1966	4894	2236	2987.15	-0.0242005	0.0817567	-0.296006	0.767226	1
ENSG00000082684	SEMA5B	0	0	0	0	0	0	1	0	0.187683	-0.549696	4.26855	-0.128778	0.897533	1
ENSG00000082701	GSK3B	1918	1180	1468	946	1375	1452	2032	1249	1685.08	0.000244808	0.0693327	0.00353091	0.997183	1
ENSG00000082781	ITGB5	5	3	4	1	24	23	19	16	7.60882	-2.54697	0.521665	-4.88239	1.04809e-06	6.49053e-05
ENSG00000082805	ERC1	695	366	489	265	531	482	691	358	582.53	-0.0542781	0.0958907	-0.566041	0.571366	1
ENSG00000082898	XPO1	6175	4946	4550	3627	4765	5414	5141	4822	5788.61	0.0855109	0.0708218	1.20741	0.227274	1
ENSG00000082929	LINC01587	0	0	0	0	0	0	0	0	0
ENSG00000082996	RNF13	540	283	501	577	397	341	866	725	593.323	-0.0732489	0.105125	-0.696776	0.485943	1
ENSG00000083067	TRPM3	1	0	0	0	0	0	0	0	0.0295208	0.892978	5.94828	0.150124	0.880667	1
ENSG00000083093	PALB2	626	413	504	370	506	478	708	504	566.172	-0.0358733	0.0628317	-0.570943	0.568038	1
ENSG00000083097	DOPEY1	310	244	211	181	248	287	414	244	316.381	-0.162285	0.109647	-1.48007	0.138853	0.877106
ENSG00000083099	LYRM2	1820	1253	1488	1957	1542	1521	2179	2391	1946.64	-0.0473654	0.0801088	-0.591263	0.554344	1
ENSG00000083123	BCKDHB	515	450	441	332	409	468	591	408	501.1	0.0627136	0.0687603	0.912061	0.361736	1
ENSG00000083168	KAT6A	1377	778	994	517	1115	1042	1598	809	1231.92	-0.186146	0.107185	-1.73668	0.0824432	0.680954
ENSG00000083223	ZCCHC6	817	480	560	485	616	625	707	638	745.172	-0.00161538	0.0847151	-0.0190684	0.984787	1
ENSG00000083290	ULK2	194	113	143	132	139	139	187	112	173.786	0.176875	0.120539	1.46736	0.142278	0.88751
ENSG00000083307	GRHL2	1	0	0	0	0	0	2	0	0.369136	-0.27313	2.19515	-0.124424	0.900979	1
ENSG00000083312	TNPO1	4321	3423	3149	2935	3447	4190	4720	4190	4524.2	-0.0961671	0.0636275	-1.51141	0.130685	0.853372
ENSG00000083444	PLOD1	1113	613	799	755	998	591	1138	741	942.293	0.0958037	0.0610523	1.56921	0.1166	0.811993
ENSG00000083454	P2RX5	6	4	3	3	6	6	7	7	5.35733	-0.525327	0.57834	-0.908334	0.363702	1
ENSG00000083457	ITGAE	145	178	119	230	129	185	190	188	181.11	0.114643	0.173639	0.660234	0.509103	1
ENSG00000083520	DIS3	3598	2413	2945	3342	2626	2853	3950	4430	3644.61	0.0159417	0.0695637	0.229166	0.81874	1
ENSG00000083535	PIBF1	931	644	740	1278	698	642	1229	1304	1075.97	0.0876154	0.111623	0.784923	0.432499	1
ENSG00000083544	TDRD3	677	375	548	591	535	432	806	694	640.689	0.00997269	0.0697205	0.143038	0.88626	1
ENSG00000083622	AC000111.6	0	0	0	0	0	0	0	0	0
ENSG00000083635	NUFIP1	565	328	451	407	485	319	483	424	473.06	0.194243	0.081813	2.37424	0.0175853	0.26675
ENSG00000083642	PDS5B	3380	2025	2632	2219	2482	2150	3143	2857	2971.82	0.105398	0.0615987	1.71104	0.0870728	0.699478
ENSG00000083720	OXCT1	1407	1038	1007	1049	1000	1006	1354	1211	1315.95	0.145547	0.0528605	2.75341	0.00589782	0.117232
ENSG00000083750	RRAGB	156	134	119	175	128	148	160	155	156.68	0.149492	0.118808	1.25827	0.208295	1
ENSG00000083782	EPYC	0	0	0	0	0	0	0	1	0.0346153	-0.549692	5.94828	-0.0924119	0.926371	1
ENSG00000083799	CYLD	844	597	632	593	701	807	996	823	841.425	-0.152997	0.0585447	-2.61333	0.00896636	0.160846
ENSG00000083807	SLC27A5	58	51	52	92	58	50	56	64	64.1286	0.300091	0.1758	1.707	0.0878215	0.701874
ENSG00000083812	ZNF324	210	128	163	128	201	173	226	162	180.76	-0.115374	0.101657	-1.13493	0.256403	1
ENSG00000083814	ZNF671	188	159	130	175	159	138	221	155	187.599	0.140283	0.139738	1.0039	0.315425	1
ENSG00000083817	ZNF416	136	110	110	128	135	63	208	114	133.442	0.141161	0.156577	0.901544	0.367299	1
ENSG00000083828	ZNF586	226	145	174	109	181	208	195	139	186.087	0.00216608	0.109917	0.0197065	0.984277	1
ENSG00000083838	ZNF446	44	34	25	40	45	30	65	33	44.7583	-0.0778506	0.211888	-0.367414	0.71331	1
ENSG00000083844	ZNF264	590	416	412	318	399	530	690	370	527.717	-0.0225896	0.0843315	-0.267867	0.788802	1
ENSG00000083845	RPS5	10439	9461	9237	14512	11131	8910	13380	16473	12254.8	-0.010519	0.112358	-0.0936202	0.925411	1
ENSG00000083857	FAT1	1433	849	952	491	983	1118	1382	650	1192.55	-0.0327721	0.131481	-0.249253	0.803165	1
ENSG00000083896	YTHDC1	2266	1394	1848	1262	1786	1560	2598	1605	1988.18	0.008523	0.0491942	0.173252	0.862453	1
ENSG00000083937	CHMP2B	394	321	300	292	253	367	395	338	380.837	0.128056	0.080672	1.58736	0.11243	0.797748
ENSG00000084070	SMAP2	13611	6965	11287	9306	13326	8618	20156	13337	12827.9	-0.237907	0.0338906	-7.01987	2.22077e-12	3.05279e-10
ENSG00000084072	PPIE	2898	2370	2283	3706	2752	2417	3475	4455	3273.81	-0.0355257	0.0949199	-0.37427	0.708203	1
ENSG00000084073	ZMPSTE24	9053	7585	7119	7811	7149	9075	10172	10508	9250.87	-0.0458056	0.0667852	-0.685864	0.492799	1
ENSG00000084090	STARD7	5480	4263	4734	3716	5046	4993	6149	4942	5260.67	-0.05143	0.0472913	-1.08751	0.276809	1
ENSG00000084092	NOA1	766	426	720	668	751	571	1022	886	777.03	-0.146932	0.0599125	-2.45245	0.0141887	0.229022
ENSG00000084093	REST	1148	852	778	549	727	978	1184	753	1018.74	0.0181373	0.0802039	0.22614	0.821093	1
ENSG00000084110	HAL	523	339	394	442	483	423	602	529	514.405	-0.0964637	0.0800102	-1.20564	0.227956	1
ENSG00000084112	SSH1	589	441	478	262	921	906	1130	529	638.526	-0.816028	0.0841465	-9.6977	3.08381e-22	8.97126e-20
ENSG00000084207	GSTP1	3135	2534	2600	2988	3270	2205	2969	3206	3014.72	0.126901	0.107892	1.17619	0.23952	1
ENSG00000084234	APLP2	10996	7336	7986	7219	9962	8470	11778	8840	9881.8	-0.0579739	0.0341546	-1.6974	0.0896216	0.709861
ENSG00000084444	FAM234B	121	122	129	97	100	112	144	123	141.537	0.149225	0.124394	1.19962	0.230288	1
ENSG00000084453	SLCO1A2	0	0	0	0	0	0	0	0	0
ENSG00000084463	WBP11	3269	1684	2484	1651	2624	1923	3308	2060	2660.31	0.0213819	0.049968	0.427911	0.668716	1
ENSG00000084623	EIF3I	3002	2151	2452	2142	2945	2144	3400	2690	2760.03	-0.0210525	0.0685993	-0.306891	0.758926	1
ENSG00000084628	NKAIN1	7	7	6	1	5	1	11	4	7.10876	0.213995	0.530469	0.403408	0.686648	1
ENSG00000084636	COL16A1	0	0	0	0	1	0	0	0	0.0805628	-0.549692	5.94828	-0.0924119	0.926371	1
ENSG00000084652	TXLNA	2088	1455	1360	1060	1728	1529	1971	1276	1743.99	0.0224465	0.0614363	0.365362	0.714841	1
ENSG00000084674	APOB	0	0	0	0	0	0	0	0	0.0248622	0	5.94828	0	1	1
ENSG00000084676	NCOA1	694	379	458	252	480	474	791	376	562.92	-0.112016	0.104432	-1.07263	0.283439	1
ENSG00000084693	AGBL5	490	292	409	352	415	233	439	289	424.247	0.342815	0.0823724	4.16177	3.1579e-05	0.00146095
ENSG00000084710	EFR3B	9	5	5	3	4	7	2	5	6.90511	0.386942	0.558871	0.692365	0.488708	1
ENSG00000084731	KIF3C	110	75	92	72	97	84	136	106	112.006	-0.106937	0.129369	-0.826606	0.40846	1
ENSG00000084733	RAB10	3429	2355	2837	2866	3079	2551	4348	3877	3500.47	-0.0840054	0.0446479	-1.88151	0.0599029	0.573332
ENSG00000084734	GCKR	0	0	0	0	0	0	0	0	0.0588244	0	5.94828	0	1	1
ENSG00000084754	HADHA	12140	8102	10302	9907	11615	8992	14553	13421	11765.8	-0.0842363	0.0535584	-1.57279	0.115767	0.808969
ENSG00000084764	MAPRE3	13	9	12	16	13	16	16	13	15.5689	-0.03842	0.340299	-0.112901	0.910109	1
ENSG00000084774	CAD	1840	1362	1332	737	1716	1419	1648	878	1502.42	0.0421905	0.0899122	0.469241	0.638897	1
ENSG00000085063	CD59	189	157	142	169	142	193	123	162	177.647	0.252202	0.131248	1.92156	0.0546605	0.542231
ENSG00000085117	CD82	967	782	716	504	654	582	559	425	767.97	0.567414	0.0725131	7.82499	5.07714e-15	9.16034e-13
ENSG00000085185	BCORL1	515	272	363	238	410	309	550	294	422.629	-0.0163591	0.090477	-0.180809	0.856517	1
ENSG00000085224	ATRX	2033	1429	1368	883	1286	1850	1880	1338	1796.29	-0.0274068	0.111524	-0.245749	0.805876	1
ENSG00000085231	AK6	941	868	796	1717	865	991	1058	1681	1194.37	0.0622341	0.131233	0.474225	0.635339	1
ENSG00000085265	FCN1	0	0	0	0	0	0	0	0	0.102413	0	5.94828	0	1	1
ENSG00000085274	MYNN	334	211	269	548	275	255	444	589	395.265	-0.0259235	0.14322	-0.181005	0.856364	1
ENSG00000085276	MECOM	0	0	0	0	0	0	0	0	0.0540571	0	5.94828	0	1	1
ENSG00000085365	SCAMP1	949	634	800	997	654	809	996	1241	1021.15	0.0593831	0.0740823	0.801583	0.422794	1
ENSG00000085377	PREP	2902	2274	2214	1589	2369	2310	2550	1901	2531.92	0.124461	0.0562084	2.21428	0.0268093	0.348364
ENSG00000085382	HACE1	456	327	348	330	311	375	490	388	443.938	0.0758566	0.0790887	0.959133	0.337492	1
ENSG00000085415	SEH1L	1497	1301	1140	1146	1242	1383	1205	1564	1473.77	0.0831255	0.08097	1.02662	0.304599	1
ENSG00000085433	WDR47	407	258	290	291	304	333	350	339	382.922	0.0637689	0.0901357	0.707477	0.47927	1
ENSG00000085449	WDFY1	3022	2042	2552	2598	2324	2441	3631	3620	3081.7	-0.0493418	0.0600321	-0.821924	0.41112	1
ENSG00000085465	OVGP1	19	8	18	10	39	23	42	17	22.8071	-0.963256	0.283238	-3.40087	0.000671725	0.0206458
ENSG00000085491	SLC25A24	2135	1777	1618	1648	1657	1989	1988	2293	2173.78	0.0271545	0.0671855	0.404173	0.686086	1
ENSG00000085511	MAP3K4	1647	897	1153	754	1309	1142	1760	927	1346.14	-0.0558258	0.0526967	-1.05938	0.289427	1
ENSG00000085514	PILRA	57	31	53	52	121	42	105	87	61.6675	-0.688503	0.178445	-3.85834	0.00011416	0.00458691
ENSG00000085552	IGSF9	6	3	6	5	11	3	4	4	6.78935	0.028255	0.532763	0.0530349	0.957704	1
ENSG00000085563	ABCB1	0	0	0	0	0	0	0	1	0.0346153	-0.549692	5.94828	-0.0924119	0.926371	1
ENSG00000085644	ZNF213	338	254	243	196	279	215	437	226	297.047	0.0416078	0.116574	0.356922	0.72115	1
ENSG00000085662	AKR1B1	845	757	792	878	1060	996	1181	1158	966.324	-0.256009	0.0895957	-2.85738	0.00427149	0.0911834
ENSG00000085719	CPNE3	700	509	572	465	530	566	689	607	665.19	0.0735655	0.0641981	1.14591	0.251831	1
ENSG00000085721	RRN3	986	850	792	658	803	1048	1404	914	994.371	-0.156743	0.0806438	-1.94365	0.0519381	0.527648
ENSG00000085733	CTTN	22	30	29	18	13	17	29	19	27.725	0.551909	0.258549	2.13464	0.0327907	0.397086
ENSG00000085741	WNT11	27	21	7	30	23	25	39	29	28.4327	-0.266231	0.263236	-1.01138	0.311836	1
ENSG00000085760	MTIF2	999	744	871	1094	985	970	1575	1578	1148.06	-0.266172	0.090571	-2.93883	0.00329459	0.0746979
ENSG00000085788	DDHD2	1076	770	906	770	885	1085	1305	1098	1084.54	-0.141413	0.0669247	-2.11301	0.0346001	0.411299
ENSG00000085831	TTC39A	9	5	10	4	15	16	19	14	10.8203	-1.03144	0.387951	-2.65867	0.00784489	0.144883
ENSG00000085832	EPS15	1463	876	1121	840	1117	1089	1792	1284	1324.94	-0.132253	0.0624735	-2.11694	0.0342649	0.40835
ENSG00000085840	ORC1	1440	970	1068	629	1073	902	1189	843	1153.55	0.167808	0.0827699	2.0274	0.0426213	0.470716
ENSG00000085871	MGST2	914	782	768	1069	839	787	935	1140	1033.09	0.106589	0.0940744	1.13303	0.257203	1
ENSG00000085872	CHERP	1269	664	938	504	1111	781	1283	654	973.239	-0.0420815	0.0902208	-0.466428	0.640909	1
ENSG00000085978	ATG16L1	446	368	371	272	456	406	442	337	433.943	-0.014396	0.079847	-0.180294	0.856921	1
ENSG00000085982	USP40	766	593	594	464	582	673	1112	535	757.149	-0.0575039	0.0906165	-0.634585	0.525699	1
ENSG00000085998	POMGNT1	805	492	582	634	753	549	737	715	697.169	0.0260719	0.0690003	0.377852	0.70554	1
ENSG00000085999	RAD54L	603	396	439	283	450	419	583	274	467.437	0.159059	0.0817368	1.946	0.0516553	0.525486
ENSG00000086015	MAST2	778	431	489	368	658	524	783	441	604.511	-0.0723441	0.078193	-0.925199	0.354862	1
ENSG00000086061	DNAJA1	7262	5118	5462	6712	5742	5087	3826	7654	6671.35	0.333057	0.141236	2.35817	0.0183654	0.27426
ENSG00000086062	B4GALT1	1366	933	1250	1049	1087	955	2188	1155	1386.1	0.00113662	0.0713635	0.0159271	0.987293	1
ENSG00000086065	CHMP5	1326	910	1086	2617	1165	982	1595	2532	1770.06	0.0661405	0.13651	0.48451	0.628024	1
ENSG00000086102	NFX1	2399	1415	1763	1332	2079	1667	2915	1597	2080.44	-0.083939	0.0480267	-1.74776	0.080506	0.671381
ENSG00000086159	AQP6	0	0	0	0	0	1	0	0	0.258291	-0.549698	3.54028	-0.155269	0.876609	1
ENSG00000086189	DIMT1	873	674	651	678	710	759	953	809	833.732	0.00150946	0.0530579	0.0284493	0.977304	1
ENSG00000086200	IPO11	464	415	325	323	401	423	458	462	462.938	-0.035177	0.0841438	-0.418058	0.675905	1
ENSG00000086205	FOLH1	0	0	0	0	0	0	0	0	0
ENSG00000086232	EIF2AK1	6141	3278	4483	3287	4946	3558	5927	4025	5006.24	0.047509	0.0360123	1.31924	0.187088	1
ENSG00000086288	NME8	15	9	14	12	9	10	8	17	16.4608	0.368251	0.346685	1.06221	0.288142	1
ENSG00000086289	EPDR1	409	374	344	278	323	347	398	311	430.606	0.192246	0.0866412	2.21888	0.0264951	0.345007
ENSG00000086300	SNX10	1401	1075	1121	1536	1120	1195	1670	1916	1572.68	-0.0111086	0.0920359	-0.120699	0.90393	1
ENSG00000086475	SEPHS1	1852	1294	1486	1362	1567	1395	2280	1763	1779.5	-0.0445435	0.0542424	-0.821193	0.411536	1
ENSG00000086504	MRPL28	1444	1088	1149	1323	1286	984	1522	1539	1393.71	0.0916802	0.0810302	1.13143	0.257873	1
ENSG00000086506	HBQ1	0	0	0	1	0	0	0	0	0.272502	0.892989	3.11199	0.286951	0.774149	1
ENSG00000086544	ITPKC	196	188	158	167	173	162	256	198	205.026	0.0294806	0.103	0.28622	0.774709	1
ENSG00000086548	CEACAM6	7	0	2	4	4	1	1	0	3.27626	1.18782	0.869275	1.36645	0.171799	0.966777
ENSG00000086570	FAT2	4	3	5	2	5	3	3	3	3.9901	0.150678	0.651872	0.231147	0.817201	1
ENSG00000086589	RBM22	1818	977	1554	1239	1499	1046	2517	1582	1664.94	-0.0524659	0.0582141	-0.901258	0.367451	1
ENSG00000086598	TMED2	5203	3521	3971	3985	4383	3951	4387	5159	4823.06	0.0625608	0.0776434	0.805745	0.42039	1
ENSG00000086619	ERO1B	470	332	347	302	261	340	408	315	423.51	0.297296	0.0862269	3.44784	0.000565089	0.0179565
ENSG00000086666	ZFAND6	1390	1136	1172	1796	1210	1249	1851	2046	1653.52	-0.0225531	0.0930586	-0.242354	0.808506	1
ENSG00000086696	HSD17B2	0	0	0	0	0	0	0	0	0.024476	0	5.94828	0	1	1
ENSG00000086712	TXLNG	901	551	661	567	736	715	1447	764	863.084	-0.244732	0.0911324	-2.68546	0.007243	0.136866
ENSG00000086717	PPEF1	0	0	0	0	0	0	0	1	0.133422	-0.549692	5.94828	-0.0924119	0.926371	1
ENSG00000086730	LAT2	2796	1777	2168	2530	3097	2424	4825	3706	2831.17	-0.403591	0.0708145	-5.69927	1.2032e-08	1.02389e-06
ENSG00000086758	HUWE1	7234	3965	5110	2823	6221	5468	8826	3710	6172.89	-0.186567	0.0959625	-1.94417	0.051875	0.52715
ENSG00000086827	ZW10	755	545	612	428	623	581	650	526	668.89	0.125877	0.0766953	1.64127	0.100742	0.755376
ENSG00000086848	ALG9	66	52	51	51	66	55	126	45	69.8673	-0.180045	0.17443	-1.03219	0.301983	1
ENSG00000086967	MYBPC2	0	0	0	0	1	0	0	0	0.115968	-0.549692	5.94828	-0.0924119	0.926371	1
ENSG00000086991	NOX4	0	0	0	0	0	0	0	0	0
ENSG00000087008	ACOX3	401	426	300	283	456	452	471	356	406.025	-0.139466	0.0902534	-1.54528	0.12228	0.828425
ENSG00000087053	MTMR2	1183	822	918	779	875	773	1243	979	1081.66	0.107033	0.0565611	1.89234	0.0584452	0.564274
ENSG00000087074	PPP1R15A	892	530	766	685	801	525	2182	802	931.856	-0.228252	0.180819	-1.26232	0.206832	1
ENSG00000087076	HSD17B14	2	0	3	9	3	1	7	6	3.70326	-0.11847	0.68653	-0.172564	0.862994	1
ENSG00000087077	TRIP6	1007	1051	898	833	888	972	1174	966	1026.7	0.0959044	0.0685453	1.39914	0.161772	0.940536
ENSG00000087085	ACHE	0	0	0	0	0	0	0	0	0.0497244	0	5.94828	0	1	1
ENSG00000087086	FTL	53830	34523	43974	50458	68228	40677	72723	70635	51520.8	-0.27735	0.0819777	-3.38323	0.000716373	0.0216982
ENSG00000087087	SRRT	4401	2558	3201	2090	4012	2630	3742	2439	3246.91	0.0822848	0.0684676	1.20181	0.229439	1
ENSG00000087088	BAX	758	690	631	616	792	715	748	729	751.967	0.0161808	0.0819192	0.197522	0.843419	1
ENSG00000087095	NLK	736	468	599	520	616	527	774	654	687.621	0.0203628	0.0594595	0.342465	0.732001	1
ENSG00000087111	PIGS	2405	1507	1995	1573	1975	1567	2709	1823	2148.96	0.063384	0.0442241	1.43324	0.151788	0.913454
ENSG00000087116	ADAMTS2	631	474	502	386	569	541	743	467	585.42	-0.050952	0.0682393	-0.746667	0.455265	1
ENSG00000087128	TMPRSS11E	0	0	0	0	0	0	0	0	0
ENSG00000087152	ATXN7L3	1746	1340	1433	1284	1875	1416	2197	1647	1763.39	-0.120925	0.0581146	-2.0808	0.0374525	0.433935
ENSG00000087157	PGS1	758	594	593	402	668	681	766	546	668.794	-0.0270833	0.0670119	-0.404157	0.686097	1
ENSG00000087191	PSMC5	1395	1389	1182	1013	1264	1288	1314	1095	1365.47	0.169226	0.082937	2.04042	0.0413085	0.460828
ENSG00000087206	UIMC1	703	449	482	455	532	518	792	533	600.07	-0.0149102	0.0701081	-0.212674	0.831581	1
ENSG00000087237	CETP	11	9	5	6	10	14	25	13	13.6361	-0.803982	0.375649	-2.14025	0.0323348	0.393251
ENSG00000087245	MMP2	959	733	900	403	843	748	1250	553	892.65	-0.0193622	0.0826707	-0.234209	0.814822	1
ENSG00000087250	MT3	0	1	0	0	0	0	0	0	0.114836	0.881918	5.94756	0.148282	0.88212	1
ENSG00000087253	LPCAT2	1300	754	967	752	1106	1186	1415	1113	1164.05	-0.206934	0.0703304	-2.94231	0.0032577	0.0740491
ENSG00000087258	GNAO1	1	0	0	1	1	0	0	0	0.608113	0.919166	1.82566	0.503471	0.614633	1
ENSG00000087263	OGFOD1	1533	988	1245	965	1325	1014	1974	1193	1377.84	-0.0316181	0.0553715	-0.571016	0.567989	1
ENSG00000087266	SH3BP2	790	503	575	408	775	763	1481	602	735.297	-0.459017	0.106765	-4.29931	1.7133e-05	0.00085501
ENSG00000087269	NOP14	1613	935	1177	786	1430	1137	1542	1053	1278.33	-0.0539746	0.0649173	-0.831436	0.405727	1
ENSG00000087274	ADD1	2618	1679	2042	1348	2421	1889	2748	1882	2251.78	-0.0673832	0.0556921	-1.20992	0.226308	1
ENSG00000087299	L2HGDH	149	149	134	111	135	138	142	130	160.974	0.156049	0.113974	1.36916	0.170948	0.963843
ENSG00000087301	TXNDC16	413	320	311	258	246	312	317	389	389.488	0.200875	0.102845	1.95318	0.050798	0.51999
ENSG00000087302	C14orf166	1822	1290	1580	3053	1681	1430	2265	3206	2179.62	0.0171825	0.111562	0.154017	0.877596	1
ENSG00000087303	NID2	0	3	2	2	1	1	3	0	1.65376	0.888702	1.06429	0.83502	0.403707	1
ENSG00000087338	GMCL1	924	791	763	589	635	763	747	692	860.256	0.270034	0.0746745	3.61614	0.000299026	0.0105767
ENSG00000087365	SF3B2	5807	3331	4423	3280	5333	3624	6148	3850	4840.39	-0.0060542	0.0474335	-0.127636	0.898437	1
ENSG00000087448	KLHL42	619	448	406	330	454	545	539	435	553.464	0.0137889	0.0820776	0.167999	0.866584	1
ENSG00000087460	GNAS	18129	10343	15362	12191	16077	10761	19665	14776	15590	0.0416794	0.043298	0.962617	0.33574	1
ENSG00000087470	DNM1L	1875	1228	1478	1321	1465	1542	2065	1988	1797.82	-0.0938759	0.0668723	-1.40381	0.160376	0.936455
ENSG00000087494	PTHLH	0	0	0	0	2	0	2	0	0.454611	-1.86918	2.08806	-0.895172	0.370695	1
ENSG00000087495	PHACTR3	3659	2078	2810	2396	3332	2522	4296	3418	3251.47	-0.144069	0.043174	-3.33695	0.000847029	0.0248727
ENSG00000087502	ERGIC2	1416	1021	1096	2225	1085	1115	1508	2361	1694.63	0.101242	0.110483	0.916357	0.359479	1
ENSG00000087510	TFAP2C	132	122	159	108	458	538	1835	509	289.351	-2.23975	0.239199	-9.36355	7.71029e-21	2.0668e-18
ENSG00000087586	AURKA	3602	2224	2609	1953	3372	2342	4238	2601	3060.16	-0.101602	0.0751668	-1.35169	0.176475	0.977983
ENSG00000087589	CASS4	51	23	23	34	24	25	50	20	40.001	0.335819	0.237566	1.41358	0.157485	0.93115
ENSG00000087842	PIR	611	527	529	570	561	458	614	720	653.423	0.109034	0.130824	0.83344	0.404597	1
ENSG00000087884	AAMDC	23	25	34	48	41	21	39	35	39.2011	0.0956707	0.254239	0.376302	0.706692	1
ENSG00000087903	RFX2	512	288	397	274	358	252	518	341	428.857	0.174499	0.0816817	2.13633	0.0326527	0.396053
ENSG00000087995	METTL2A	446	353	331	314	346	399	406	327	388.552	0.130753	0.08237	1.58738	0.112426	0.797748
ENSG00000088002	SULT2B1	6	3	4	7	2	3	4	7	5.27541	0.526546	0.581669	0.905234	0.365341	1
ENSG00000088035	ALG6	333	257	258	374	253	270	351	457	366.512	0.0629175	0.0975167	0.645197	0.5188	1
ENSG00000088038	CNOT3	1744	818	1316	811	1465	823	1977	933	1332.24	0.0282918	0.0584011	0.484439	0.628075	1
ENSG00000088053	GP6	4	2	0	2	3	5	5	2	3.88487	-0.751687	0.750006	-1.00224	0.316227	1
ENSG00000088179	PTPN4	258	154	189	209	178	244	322	282	259.459	-0.159879	0.10061	-1.5891	0.112038	0.796785
ENSG00000088205	DDX18	3531	2801	2779	3146	2849	3068	3609	4308	3623.89	0.00723685	0.0822611	0.0879741	0.929897	1
ENSG00000088247	KHSRP	8502	5740	6285	4028	6500	6244	7829	5234	6972.96	0.0653482	0.0637982	1.0243	0.305695	1
ENSG00000088256	GNA11	395	314	336	252	316	270	357	268	366.63	0.261825	0.0890247	2.94104	0.00327116	0.074265
ENSG00000088280	ASAP3	0	0	0	0	2	0	0	0	0.209574	-1.47516	4.74199	-0.311085	0.755736	1
ENSG00000088298	EDEM2	791	555	527	410	591	501	613	439	611.928	0.236829	0.0625838	3.78418	0.000154216	0.00590729
ENSG00000088305	DNMT3B	196	147	131	91	174	179	256	124	179.342	-0.209832	0.105911	-1.98122	0.0475666	0.500142
ENSG00000088320	REM1	0	0	0	0	0	0	0	0	0
ENSG00000088325	TPX2	4973	2939	3507	2098	4391	3053	5597	2679	3869.72	-0.0542583	0.0575793	-0.942323	0.346027	1
ENSG00000088340	FER1L4	4	4	11	8	5	12	12	8	7.29119	-0.243145	0.529675	-0.459046	0.646201	1
ENSG00000088356	PDRG1	260	338	223	257	246	307	374	249	302.089	0.0569316	0.119201	0.477611	0.632927	1
ENSG00000088367	EPB41L1	18	9	24	9	50	39	80	32	21.6005	-1.56358	0.270268	-5.78528	7.2393e-09	6.43973e-07
ENSG00000088386	SLC15A1	0	0	0	0	1	1	1	0	0.430587	-1.88048	1.99714	-0.94159	0.346403	1
ENSG00000088387	DOCK9	3	2	2	0	0	3	1	1	1.23936	0.610834	1.12351	0.543686	0.586658	1
ENSG00000088448	ANKRD10	3297	2870	2511	1891	5059	6112	4611	4232	3374.58	-0.768285	0.0848425	-9.05542	1.36042e-19	3.31518e-17
ENSG00000088451	TGDS	1148	837	1061	1567	922	809	1473	1739	1372.45	0.104634	0.108302	0.966133	0.333978	1
ENSG00000088538	DOCK3	5	1	4	4	5	9	7	3	6.1094	-0.605885	0.563657	-1.07492	0.282411	1
ENSG00000088543	C3orf18	41	15	29	44	38	35	57	41	38.4941	-0.253409	0.212442	-1.19284	0.232933	1
ENSG00000088682	COQ9	858	506	659	720	1048	660	1296	1029	828.409	-0.372207	0.073995	-5.03016	4.90068e-07	3.24361e-05
ENSG00000088726	TMEM40	0	0	0	0	0	0	0	0	0.0456835	0	5.94828	0	1	1
ENSG00000088727	KIF9	98	86	70	71	83	70	100	86	93.8141	0.111596	0.142186	0.784861	0.432535	1
ENSG00000088756	ARHGAP28	0	0	0	0	0	0	0	0	0.052577	0	5.94828	0	1	1
ENSG00000088766	CRLS1	17	39	8	24	16	42	38	45	36.181	-0.52138	0.253335	-2.05807	0.0395835	0.449331
ENSG00000088782	DEFB127	0	0	0	0	0	0	0	0	0
ENSG00000088808	PPP1R13B	28	16	32	21	31	15	44	14	28.5443	0.110131	0.261044	0.421886	0.673109	1
ENSG00000088812	ATRN	3512	2034	2655	1973	2348	2119	2931	2065	3070.26	0.251042	0.0666548	3.7663	0.000165687	0.00626803
ENSG00000088826	SMOX	42	31	26	34	42	31	127	40	47.3976	-0.525318	0.244236	-2.15086	0.0314872	0.385898
ENSG00000088827	SIGLEC1	147	72	90	110	100	84	182	126	137.004	-0.0336755	0.155193	-0.216992	0.828215	1
ENSG00000088832	FKBP1A	3758	2510	3493	3168	3847	2903	4546	4170	3713.1	-0.0832292	0.055446	-1.50108	0.133334	0.861464
ENSG00000088833	NSFL1C	1273	768	988	859	1180	696	1402	996	1097.84	0.049795	0.0669226	0.744069	0.456835	1
ENSG00000088836	SLC4A11	57	43	33	23	39	36	43	26	40.128	0.256256	0.214301	1.19578	0.231784	1
ENSG00000088854	C20orf194	984	742	791	468	600	681	777	483	883.048	0.381914	0.095307	4.00719	6.14444e-05	0.0026353
ENSG00000088876	ZNF343	154	96	101	95	121	97	162	86	118.803	0.102	0.132528	0.769649	0.441508	1
ENSG00000088881	EBF4	8	1	4	5	5	6	6	2	4.73722	0.10663	0.575505	0.185281	0.853009	1
ENSG00000088882	CPXM1	7	8	4	5	9	4	5	2	6.81065	0.453022	0.511842	0.885083	0.376112	1
ENSG00000088888	MAVS	2831	1817	2350	1396	2411	2316	3116	1841	2530.75	-0.0584749	0.0727528	-0.803748	0.421543	1
ENSG00000088899	LZTS3	19	14	14	14	13	17	18	20	16.0629	0.0139263	0.345177	0.0403454	0.967818	1
ENSG00000088926	F11	0	0	0	0	0	0	0	0	0.0456835	0	5.94828	0	1	1
ENSG00000088930	XRN2	6311	4049	4886	3762	5197	4778	6044	5132	5535.92	-0.00498262	0.056137	-0.0887581	0.929274	1
ENSG00000088970	KIZ	639	328	473	656	450	372	814	786	670.537	-0.00834605	0.100365	-0.0831571	0.933727	1
ENSG00000088986	DYNLL1	3391	2834	2748	2867	2841	2250	2787	2809	3207.69	0.319395	0.0838171	3.81062	0.000138621	0.00540767
ENSG00000088992	TESC	652	442	594	593	451	299	504	396	611.72	0.647074	0.0833635	7.76207	8.3553e-15	1.45841e-12
ENSG00000089006	SNX5	2658	1822	2327	2915	2394	2106	3935	3763	2848.67	-0.126016	0.074364	-1.69458	0.0901543	0.712345
ENSG00000089009	RPL6	10388	7513	8325	13590	8930	7889	10947	14666	10868.6	0.0814562	0.0927376	0.878352	0.379753	1
ENSG00000089012	SIRPG	15	13	14	27	19	16	33	26	21.4512	-0.231508	0.31104	-0.744303	0.456693	1
ENSG00000089022	MAPKAPK5	1129	637	922	730	1052	732	1238	974	980.136	-0.0624402	0.0598169	-1.04385	0.296553	1
ENSG00000089041	P2RX7	120	66	72	63	168	183	445	175	133.091	-1.34467	0.188838	-7.12076	1.07337e-12	1.52005e-10
ENSG00000089048	ESF1	1038	582	884	1411	807	710	892	1521	1130.13	0.166488	0.107954	1.54221	0.123022	0.83039
ENSG00000089050	RBBP9	180	99	142	154	120	93	171	170	166.88	0.231007	0.118097	1.95608	0.0504553	0.518071
ENSG00000089053	ANAPC5	3592	2679	2811	2583	3167	2782	3394	3031	3330.47	0.0769372	0.0509578	1.50982	0.131089	0.854011
ENSG00000089057	SLC23A2	589	496	475	333	910	960	1211	640	693.776	-0.799876	0.0765535	-10.4486	1.48728e-25	5.31567e-23
ENSG00000089060	SLC8B1	324	250	262	204	346	281	443	236	302.521	-0.15247	0.088045	-1.73173	0.0833218	0.682925
ENSG00000089063	TMEM230	1816	1193	1476	1260	1446	1428	1908	1673	1616.06	-0.00454924	0.0512689	-0.0887328	0.929294	1
ENSG00000089091	DZANK1	365	249	284	303	256	205	355	279	344.091	0.313445	0.0823745	3.80513	0.000141731	0.0055061
ENSG00000089094	KDM2B	1604	1027	1107	781	1261	1218	1439	1064	1326.01	-0.00402675	0.0644691	-0.0624601	0.950196	1
ENSG00000089101	CFAP61	2	1	0	1	0	1	1	1	1.43906	0.649528	1.33235	0.487504	0.625901	1
ENSG00000089116	LHX5	0	0	1	0	1	0	0	0	0.171766	0.171643	5.79367	0.029626	0.976365	1
ENSG00000089123	TASP1	168	163	163	172	112	114	122	173	183.583	0.538648	0.116794	4.61193	3.98941e-06	0.000224124
ENSG00000089127	OAS1	93	57	62	127	154	107	186	153	129.556	-0.69688	0.161175	-4.32374	1.53408e-05	0.000772767
ENSG00000089154	GCN1	3635	2447	2618	1619	3398	2814	3507	2111	3020.09	-0.0554769	0.0745962	-0.743696	0.457061	1
ENSG00000089157	RPLP0	16753	14509	13696	17797	16071	14408	19779	20190	17692.2	0.00943312	0.077055	0.122421	0.902566	1
ENSG00000089159	PXN	87	58	56	58	86	71	119	70	86.1329	-0.242033	0.145798	-1.66006	0.096903	0.740044
ENSG00000089163	SIRT4	7	13	11	8	15	22	39	29	14.8002	-1.22848	0.332086	-3.69929	0.000216201	0.00789259
ENSG00000089169	RPH3A	0	0	0	0	0	0	0	0	0
ENSG00000089177	KIF16B	457	277	324	211	348	321	456	299	384.025	-0.0212859	0.0884809	-0.240571	0.809888	1
ENSG00000089195	TRMT6	614	370	466	448	494	379	554	583	544.13	0.0807941	0.0845887	0.955141	0.339507	1
ENSG00000089199	CHGB	10	5	2	4	4	2	9	5	5.69003	0.298999	0.646526	0.462471	0.643744	1
ENSG00000089220	PEBP1	4139	3335	3218	2704	3455	3307	4016	3184	3699.28	0.100922	0.0581376	1.73591	0.0825789	0.680954
ENSG00000089225	TBX5	0	0	1	0	0	0	0	0	0.0666268	0.892978	5.94828	0.150124	0.880667	1
ENSG00000089234	BRAP	678	387	507	371	511	475	844	488	596.752	-0.0863398	0.069027	-1.25081	0.211003	1
ENSG00000089248	ERP29	4730	3503	3580	3997	3752	3125	5038	3939	4323.99	0.1765	0.0687343	2.56786	0.0102329	0.177952
ENSG00000089250	NOS1	0	0	0	1	1	0	1	0	0.193535	-0.470445	4.21547	-0.1116	0.911141	1
ENSG00000089280	FUS	11035	8433	8956	6192	9376	8675	11954	6822	9797.85	0.0805818	0.050344	1.60062	0.109461	0.787697
ENSG00000089289	IGBP1	1029	765	931	1142	895	772	1407	1353	1102.57	0.00448331	0.0741711	0.0604456	0.951801	1
ENSG00000089327	FXYD5	2154	799	1590	1503	1820	777	2309	1475	1593.46	0.1121	0.0665667	1.68402	0.0921778	0.72188
ENSG00000089335	ZNF302	522	330	425	556	434	429	676	584	545.721	-0.0383139	0.104281	-0.36741	0.713313	1
ENSG00000089351	GRAMD1A	749	395	578	540	634	463	799	548	621.499	0.0565943	0.0676584	0.836471	0.40289	1
ENSG00000089356	FXYD3	1	0	1	0	0	0	3	1	0.805142	-0.391953	1.52873	-0.256391	0.797649	1
ENSG00000089472	HEPH	9	0	6	9	0	4	5	4	6.96111	1.10155	0.588257	1.87257	0.0611284	0.580619
ENSG00000089486	CDIP1	506	336	431	357	451	357	472	370	456.068	0.144319	0.0751361	1.92077	0.0547604	0.542659
ENSG00000089505	CMTM1	13	10	7	5	9	8	14	10	10.4156	-0.0986648	0.442862	-0.222789	0.8237	1
ENSG00000089558	KCNH4	5	4	5	4	2	9	5	9	5.15729	-0.254494	0.574951	-0.442635	0.65803	1
ENSG00000089597	GANAB	8842	6611	7003	5453	7943	6890	9581	6272	7992.91	0.0309056	0.0372095	0.830585	0.406208	1
ENSG00000089639	GMIP	1194	768	953	728	1135	990	1321	793	1038.15	-0.0552426	0.0811953	-0.680367	0.496272	1
ENSG00000089682	RBM41	242	172	155	154	154	176	251	204	228.07	0.0481353	0.112119	0.429324	0.667688	1
ENSG00000089685	BIRC5	2307	2083	1626	1346	2024	1887	2249	1440	1975.81	0.113563	0.0634661	1.78935	0.073558	0.639445
ENSG00000089692	LAG3	0	2	3	0	2	4	4	0	2.36631	-0.791919	0.979611	-0.808401	0.41886	1
ENSG00000089693	MLF2	2164	1425	1838	1872	2188	1548	2383	2243	2049.97	-0.0233828	0.0662393	-0.353005	0.724085	1
ENSG00000089723	OTUB2	29	25	29	24	26	23	35	28	32.9979	0.115203	0.22801	0.505255	0.61338	1
ENSG00000089737	DDX24	4002	2381	2979	2148	3959	2818	3811	3172	3342.21	-0.115035	0.0732074	-1.57136	0.116099	0.810143
ENSG00000089775	ZBTB25	59	42	43	42	41	36	71	51	54.6885	0.0812348	0.188856	0.43014	0.667093	1
ENSG00000089818	NECAP1	265	180	197	142	228	229	438	219	265.064	-0.3131	0.101071	-3.09783	0.00194943	0.0490336
ENSG00000089820	ARHGAP4	2011	1486	1355	1848	1864	1679	2231	2033	1820.51	-0.0579703	0.0767525	-0.755289	0.450076	1
ENSG00000089847	ANKRD24	24	11	18	16	17	7	18	13	16.1046	0.489731	0.311914	1.57008	0.116396	0.811614
ENSG00000089876	DHX32	432	255	353	410	342	285	586	555	429.179	-0.0834528	0.0931337	-0.896054	0.370224	1
ENSG00000089902	RCOR1	1892	1334	1267	849	1419	1682	2000	990	1652.8	-0.0316272	0.0831091	-0.38055	0.703537	1
ENSG00000089916	GPATCH2L	1597	1052	1157	805	1139	1379	1572	1033	1474.73	-0.00508026	0.0889612	-0.0571065	0.95446	1
ENSG00000090006	LTBP4	355	279	286	299	325	269	409	299	346.708	0.0860263	0.0898552	0.957388	0.338372	1
ENSG00000090013	BLVRB	84	75	63	190	114	84	174	222	125.337	-0.373544	0.17542	-2.12943	0.033219	0.400078
ENSG00000090020	SLC9A1	582	313	467	277	445	342	764	342	486.059	-0.0278867	0.0842969	-0.330815	0.740784	1
ENSG00000090054	SPTLC1	1685	1240	1331	1305	1309	1442	1900	1718	1640.41	-0.0202453	0.0699515	-0.289419	0.772261	1
ENSG00000090060	PAPOLA	6483	4408	5020	4554	5472	5619	7153	6420	6232.7	-0.107349	0.0483218	-2.22155	0.026314	0.343243
ENSG00000090061	CCNK	385	306	325	166	339	318	493	230	357.937	-0.0567711	0.0968144	-0.586391	0.557613	1
ENSG00000090097	PCBP4	111	63	97	149	125	71	184	131	117.541	-0.103732	0.137165	-0.756258	0.449495	1
ENSG00000090104	RGS1	1	1	1	1	0	0	0	0	0.922818	2.60906	1.56028	1.67217	0.0944906	0.729939
ENSG00000090238	YPEL3	87	64	84	107	69	61	108	97	93.4699	0.2296	0.138935	1.65257	0.0984188	0.746713
ENSG00000090263	MRPS33	448	365	454	1107	471	434	626	1136	674.73	-0.0251554	0.150367	-0.167293	0.867139	1
ENSG00000090266	NDUFB2	355	391	347	759	434	421	423	820	497.654	-0.020091	0.14581	-0.137789	0.890407	1
ENSG00000090273	NUDC	2724	1878	2252	1699	2301	1760	2004	1687	2201.63	0.2984	0.0899986	3.3156	0.000914459	0.0263376
ENSG00000090316	MAEA	1379	1136	1053	852	1441	1258	1462	1088	1226.93	-0.089574	0.0615255	-1.45588	0.145424	0.895914
ENSG00000090339	ICAM1	4	2	3	6	11	8	22	24	8.62356	-1.89589	0.493621	-3.84078	0.000122642	0.00488073
ENSG00000090372	STRN4	1887	1295	1639	1316	1920	1396	2392	1642	1763.98	-0.0803507	0.051453	-1.56163	0.118374	0.816229
ENSG00000090376	IRAK3	3602	2397	2338	1744	2390	2928	3241	2183	2992.16	0.0478954	0.0821453	0.583057	0.559855	1
ENSG00000090382	LYZ	3894	2558	2094	4702	3772	3107	3003	4808	3779.86	-0.0243758	0.0786084	-0.310091	0.756492	1
ENSG00000090402	SI	0	0	0	0	0	0	0	0	0.0720185	0	5.94828	0	1	1
ENSG00000090432	MUL1	340	303	281	265	514	431	553	411	360.929	-0.512797	0.0863161	-5.94093	2.83417e-09	2.67912e-07
ENSG00000090447	TFAP4	324	235	265	223	276	203	315	248	276.08	0.179965	0.0904244	1.99023	0.0465657	0.494512
ENSG00000090470	PDCD7	1222	959	964	757	981	1056	1284	971	1137.25	0.0243067	0.0559481	0.434452	0.663961	1
ENSG00000090487	SPG21	1978	1681	1651	1509	1930	2000	2479	2273	2015.66	-0.176367	0.0502028	-3.51309	0.000442935	0.0146712
ENSG00000090512	FETUB	0	0	0	0	0	0	0	0	0.0290167	0	5.94828	0	1	1
ENSG00000090520	DNAJB11	997	875	692	553	779	936	796	650	892.285	0.127549	0.0695559	1.83376	0.0666901	0.60998
ENSG00000090530	P3H2	0	0	0	5	1	0	2	1	1.89004	0.514378	1.21111	0.424716	0.671044	1
ENSG00000090534	THPO	0	0	0	0	0	0	0	0	0.214673	0	4.70381	0	1	1
ENSG00000090539	CHRD	0	0	0	1	0	0	0	0	0.0415044	0.892978	5.94828	0.150124	0.880667	1
ENSG00000090554	FLT3LG	0	1	0	0	0	0	2	0	1.15749	-0.439294	1.5163	-0.289714	0.772035	1
ENSG00000090565	RAB11FIP3	1873	1391	1416	1081	1283	1181	1423	1028	1557.04	0.384426	0.0586643	6.55297	5.64021e-11	6.39474e-09
ENSG00000090581	GNPTG	597	379	516	589	629	350	652	635	580.436	0.0606303	0.0900961	0.672952	0.500978	1
ENSG00000090612	ZNF268	483	328	331	389	342	377	559	506	463.731	-0.0450045	0.0851596	-0.528473	0.597171	1
ENSG00000090615	GOLGA3	1252	1103	901	573	1131	1483	1180	667	1151.89	-0.0583949	0.0772553	-0.75587	0.449727	1
ENSG00000090621	PABPC4	8512	6180	6577	4997	7587	7029	9113	6316	7631.01	-0.0348991	0.0353787	-0.986444	0.323915	1
ENSG00000090659	CD209	72	49	102	95	58	60	205	166	106.77	-0.337614	0.145632	-2.31826	0.0204351	0.294957
ENSG00000090661	CERS4	53	44	65	59	42	44	69	67	67.1281	0.194717	0.168844	1.15324	0.248812	1
ENSG00000090674	MCOLN1	148	113	114	115	149	120	204	132	142.452	-0.116436	0.114492	-1.01698	0.309161	1
ENSG00000090686	USP48	2346	1634	1819	1589	2273	2399	3146	2479	2237.92	-0.314186	0.0529339	-5.93544	2.93065e-09	2.76336e-07
ENSG00000090776	EFNB1	237	249	190	150	309	337	431	340	280.511	-0.611173	0.0979367	-6.24049	4.36209e-10	4.47269e-08
ENSG00000090857	PDPR	624	418	461	288	562	554	864	423	574.708	-0.256818	0.0844377	-3.04151	0.00235396	0.0571776
ENSG00000090861	AARS	4401	2961	4632	4745	3936	3456	11742	5085	5322.45	-0.20965	0.124465	-1.68441	0.0921033	0.721748
ENSG00000090863	GLG1	4127	2753	3146	2339	3517	3188	4957	2813	3714.04	-0.0550977	0.0505905	-1.08909	0.276113	1
ENSG00000090889	KIF4A	1821	1087	1226	781	1518	1169	1673	978	1417.48	0.0202255	0.051014	0.39647	0.691758	1
ENSG00000090905	TNRC6A	1357	819	1014	591	1080	1040	1547	793	1174.36	-0.0897291	0.0965622	-0.929236	0.352767	1
ENSG00000090924	PLEKHG2	867	457	595	399	931	629	1050	601	715.652	-0.320584	0.0843464	-3.8008	0.000144231	0.00558586
ENSG00000090932	DLL3	3	5	1	3	1	3	1	2	1.92888	0.905255	0.850216	1.06473	0.286996	1
ENSG00000090971	NAT14	157	167	137	192	138	153	176	185	186.53	0.179187	0.117008	1.5314	0.12567	0.838302
ENSG00000090975	PITPNM2	192	117	131	70	146	134	181	102	143.453	0.00078205	0.113924	0.00686469	0.994523	1
ENSG00000090989	EXOC1	772	492	625	749	546	554	949	867	807.147	0.0484724	0.0716622	0.676402	0.498786	1
ENSG00000091009	RBM27	493	387	414	350	416	453	556	481	499.343	-0.0455574	0.0681894	-0.668101	0.504069	1
ENSG00000091010	POU4F3	8	2	6	2	4	3	3	1	3.16184	0.834172	0.671801	1.24169	0.214349	1
ENSG00000091039	OSBPL8	2486	1898	1901	1622	1606	2290	2397	2311	2493.3	0.048103	0.0881596	0.545635	0.585317	1
ENSG00000091073	DTX2	440	269	334	266	412	318	645	335	400.002	-0.191958	0.0921368	-2.08341	0.0372142	0.432376
ENSG00000091106	NLRC4	30	14	12	35	46	33	44	52	30.8241	-0.823764	0.260454	-3.1628	0.0015626	0.0414718
ENSG00000091127	PUS7	479	317	325	192	408	319	350	250	366.73	0.115392	0.0903365	1.27736	0.201476	1
ENSG00000091128	LAMB4	0	0	0	0	0	0	0	0	0.0175364	0	5.94828	0	1	1
ENSG00000091129	NRCAM	0	0	0	0	0	0	0	0	0.196745	0	4.21569	0	1	1
ENSG00000091136	LAMB1	7	5	5	2	5	6	6	5	5.22916	-0.0929475	0.539929	-0.172148	0.863321	1
ENSG00000091137	SLC26A4	12	3	2	2	1	4	6	4	5.20861	0.336055	0.603166	0.557152	0.577424	1
ENSG00000091138	SLC26A3	1	0	0	1	0	0	2	0	0.46076	0.437079	2.26762	0.192748	0.847156	1
ENSG00000091140	DLD	2873	2394	2556	4175	2587	3245	4320	5564	3583.39	-0.193262	0.103513	-1.86703	0.0618975	0.584081
ENSG00000091157	WDR7	317	242	250	139	276	275	376	207	300.332	-0.107864	0.0977478	-1.10349	0.269813	1
ENSG00000091164	TXNL1	1710	1210	1445	1429	1610	1328	2095	1773	1678.6	-0.0534041	0.0565261	-0.944769	0.344777	1
ENSG00000091181	IL5RA	0	0	0	0	0	0	0	0	0.0295407	0	5.94828	0	1	1
ENSG00000091262	ABCC6	156	107	143	95	136	151	205	136	153.297	-0.153265	0.11752	-1.30416	0.192178	1
ENSG00000091317	CMTM6	4326	3632	3676	4096	3152	4322	4453	4857	4730.53	0.0930209	0.0635495	1.46375	0.143261	0.889968
ENSG00000091409	ITGA6	9	6	6	3	5	6	8	5	7.57437	0.128691	0.506922	0.253867	0.799598	1
ENSG00000091428	RAPGEF4	2	2	2	2	1	2	3	1	1.91972	0.400192	0.894594	0.447344	0.654626	1
ENSG00000091436	AC013461.1	1707	1223	1538	882	1297	1353	1821	1027	1583.24	0.123171	0.0570154	2.16031	0.0307484	0.379581
ENSG00000091482	SMPX	0	0	0	0	0	0	0	0	0
ENSG00000091483	FH	2469	2356	2171	2074	2634	2736	3142	3105	2737.35	-0.184643	0.0844309	-2.18692	0.0287486	0.365845
ENSG00000091490	SEL1L3	968	639	737	790	2103	1911	2626	2560	1193.97	-1.3863	0.0457501	-30.3015	1.09421e-201	4.10635e-197
ENSG00000091513	TF	1	0	2	5	2	1	5	0	1.15894	0.0966936	1.03875	0.0930863	0.925835	1
ENSG00000091527	CDV3	4223	3133	3270	2576	3392	3533	5016	3220	3810.71	-0.0289718	0.0408408	-0.709384	0.478086	1
ENSG00000091536	MYO15A	9	5	11	5	4	9	18	10	9.20128	-0.275723	0.485307	-0.568141	0.56994	1
ENSG00000091542	ALKBH5	1044	849	917	669	933	843	1438	738	1000.5	0.0100737	0.0598807	0.168229	0.866403	1
ENSG00000091583	APOH	0	0	0	0	0	0	0	0	0
ENSG00000091592	NLRP1	8	2	4	5	7	8	10	5	6.58246	-0.52673	0.51925	-1.0144	0.31039	1
ENSG00000091622	PITPNM3	9	1	1	1	5	2	4	5	3.45032	-0.362168	0.704856	-0.513819	0.607379	1
ENSG00000091640	SPAG7	434	350	431	716	454	365	619	759	539.692	-0.00879551	0.109361	-0.0804262	0.935898	1
ENSG00000091651	ORC6	900	771	651	694	736	762	885	722	858.329	0.121975	0.0615458	1.98186	0.0474952	0.499832
ENSG00000091656	ZFHX4	0	0	0	1	1	0	0	0	0.331153	0.171646	2.27756	0.0753639	0.939925	1
ENSG00000091664	SLC17A6	0	0	0	0	0	0	0	0	0
ENSG00000091704	CPA1	0	0	1	0	0	0	0	0	0.0376101	0.892978	5.94828	0.150124	0.880667	1
ENSG00000091732	ZC3HC1	541	400	416	355	499	366	611	392	474.558	0.0510818	0.0810532	0.630226	0.528547	1
ENSG00000091831	ESR1	0	0	0	0	0	0	0	0	0.026998	0	5.94828	0	1	1
ENSG00000091844	RGS17	22	8	26	12	16	33	34	17	22.1926	-0.379795	0.306695	-1.23835	0.215588	1
ENSG00000091879	ANGPT2	3	2	2	1	0	3	0	1	2.53294	1.12594	1.06643	1.0558	0.291061	1
ENSG00000091947	TMEM101	569	508	502	708	439	541	613	663	628.891	0.201125	0.0734148	2.73957	0.00615201	0.120686
ENSG00000091972	CD200	0	0	0	0	0	0	0	0	0
ENSG00000091986	CCDC80	7	6	9	11	6	4	12	7	9.12926	0.387297	0.444042	0.872207	0.383096	1
ENSG00000092009	CMA1	3	4	4	12	2	2	7	5	6.82265	0.702068	0.563771	1.24531	0.213019	1
ENSG00000092010	PSME1	1188	1016	843	1000	1020	944	1039	1028	1114.99	0.16653	0.0682597	2.43966	0.0147012	0.234469
ENSG00000092020	PPP2R3C	609	584	519	912	468	603	802	1002	746.165	0.0626247	0.102569	0.610559	0.541492	1
ENSG00000092036	HAUS4	283	226	250	307	189	194	301	337	296.278	0.256835	0.103728	2.47605	0.0132844	0.218071
ENSG00000092051	JPH4	2	0	0	1	0	0	1	0	0.333218	1.39941	2.41537	0.579375	0.562336	1
ENSG00000092054	MYH7	5	1	9	8	16	1	8	20	8.03658	-0.800006	0.512566	-1.56079	0.118574	0.817087
ENSG00000092067	CEBPE	267	270	195	206	351	286	339	242	255.328	-0.210348	0.107511	-1.95653	0.050403	0.518071
ENSG00000092068	SLC7A8	0	1	1	3	3	0	0	1	1.44365	0.424487	1.1933	0.355725	0.722046	1
ENSG00000092094	OSGEP	582	473	420	523	507	463	566	543	556.574	0.109323	0.0710574	1.53851	0.123924	0.833922
ENSG00000092096	SLC22A17	1	0	0	1	0	0	2	1	0.249036	0.00515279	3.45597	0.00149098	0.99881	1
ENSG00000092098	RNF31	22	12	15	12	21	12	24	15	14.8576	-0.0784184	0.33142	-0.236614	0.812956	1
ENSG00000092108	SCFD1	1007	764	993	1383	898	793	1295	1716	1224.88	0.0240598	0.0924872	0.260142	0.794754	1
ENSG00000092140	G2E3	633	464	511	586	476	563	868	804	700.642	-0.110822	0.10226	-1.08373	0.278486	1
ENSG00000092148	HECTD1	2897	2161	2200	1362	2414	3112	3019	2087	2684.03	-0.160826	0.0773585	-2.07897	0.0376199	0.434584
ENSG00000092199	HNRNPC	14543	9076	12235	17051	13735	9476	16528	21441	15316.1	-0.0153645	0.0773347	-0.198675	0.842517	1
ENSG00000092200	RPGRIP1	8	10	7	5	6	15	19	15	10.3171	-0.646267	0.423832	-1.52482	0.127304	0.841699
ENSG00000092201	SUPT16H	6500	4009	4785	3945	5181	4389	6421	5136	5532.06	0.0189135	0.0484753	0.390167	0.696413	1
ENSG00000092203	TOX4	1307	748	1050	845	1257	784	1790	1097	1230.18	-0.126076	0.0592636	-2.12738	0.0333888	0.4012
ENSG00000092208	GEMIN2	194	162	132	374	155	178	205	348	233.885	0.101723	0.164921	0.616799	0.537367	1
ENSG00000092295	TGM1	21	10	20	15	25	18	21	19	17.1905	-0.175377	0.304905	-0.575184	0.565167	1
ENSG00000092330	TINF2	538	371	444	372	472	363	580	421	490.976	0.0819654	0.0704536	1.1634	0.244669	1
ENSG00000092345	DAZL	0	0	0	0	0	0	0	0	0
ENSG00000092377	TBL1Y	0	0	0	0	0	0	0	0	0
ENSG00000092421	SEMA6A	15	11	18	12	9	11	10	3	14.763	0.970842	0.401434	2.41843	0.0155875	0.244617
ENSG00000092439	TRPM7	2705	1831	1897	1707	1991	2389	2651	2538	2499.03	-0.0791885	0.0732566	-1.08097	0.279708	1
ENSG00000092445	TYRO3	367	272	243	234	234	216	236	205	310.501	0.479162	0.0868344	5.51811	3.42672e-08	2.73613e-06
ENSG00000092470	WDR76	1419	886	1069	670	1045	932	1311	1030	1154.64	0.0397162	0.0709743	0.559586	0.575762	1
ENSG00000092529	CAPN3	76	60	71	28	100	88	108	41	67.7698	-0.353378	0.270253	-1.30758	0.191015	1
ENSG00000092531	SNAP23	865	400	659	646	626	465	907	813	788.829	0.040523	0.070324	0.576233	0.564457	1
ENSG00000092607	TBX15	3	3	6	3	5	4	13	4	5.69007	-0.539681	0.568531	-0.949255	0.342491	1
ENSG00000092621	PHGDH	2475	2597	3023	4013	2493	2770	8421	4126	3843.1	-0.231395	0.183113	-1.26367	0.206349	1
ENSG00000092758	COL9A3	715	676	561	576	708	809	877	713	723.93	-0.127531	0.0587566	-2.17049	0.0299694	0.374273
ENSG00000092820	EZR	7105	4816	5467	4187	5466	4695	6534	4369	6036.48	0.195738	0.0461044	4.24553	2.18074e-05	0.00106561
ENSG00000092841	MYL6	4877	4163	3873	9165	4449	3603	4732	8077	5765.94	0.229737	0.13417	1.71228	0.0868446	0.698779
ENSG00000092847	AGO1	650	424	519	309	531	523	624	382	575.255	0.0301681	0.0923129	0.326802	0.743817	1
ENSG00000092850	TEKT2	2	1	2	2	1	0	3	1	1.67974	0.724324	1.03679	0.698618	0.484791	1
ENSG00000092853	CLSPN	1188	825	865	468	897	916	812	637	938.244	0.15195	0.121581	1.24978	0.21138	1
ENSG00000092871	RFFL	400	209	305	224	373	259	569	340	348.109	-0.260832	0.0769815	-3.38824	0.000703426	0.0213924
ENSG00000092929	UNC13D	2544	1701	1864	1372	2519	2000	2583	1667	2132.09	-0.0750146	0.0664096	-1.12958	0.258655	1
ENSG00000092931	MFSD11	234	237	157	147	189	254	244	181	231.51	-0.0050114	0.0999165	-0.0501558	0.959998	1
ENSG00000092964	DPYSL2	522	267	394	365	351	285	618	332	466.87	0.151966	0.0899141	1.69012	0.0910051	0.716284
ENSG00000092969	TGFB2	171	109	166	42	74	65	147	36	141.137	0.773308	0.135634	5.70145	1.18795e-08	1.0142e-06
ENSG00000092978	GPATCH2	384	278	330	354	357	332	537	465	427.537	-0.145784	0.0758804	-1.92123	0.0547028	0.542231
ENSG00000093000	NUP50	1698	1327	1343	1056	1387	1486	2011	1307	1569.3	-0.0210981	0.0563169	-0.374631	0.707935	1
ENSG00000093009	CDC45	1068	739	758	762	798	613	1067	804	911.712	0.198524	0.0733081	2.70808	0.00676745	0.129378
ENSG00000093010	COMT	2923	2630	2453	2306	2731	2356	3246	2404	2891.8	0.118231	0.0708515	1.66872	0.0951734	0.732583
ENSG00000093072	CECR1	285	170	201	210	560	480	694	458	285.66	-1.17585	0.0883939	-13.3024	2.24258e-40	1.53018e-37
ENSG00000093100	XXbac-B461K10.4	0	1	0	0	1	0	1	1	0.34948	-1.13637	2.18313	-0.520526	0.602697	1
ENSG00000093134	VNN3	0	0	0	0	0	0	0	0	0.0320897	0	5.94828	0	1	1
ENSG00000093144	ECHDC1	3180	2684	2641	4320	2560	2892	3558	4969	3620.72	0.0649687	0.0945926	0.686826	0.492192	1
[truncated: 58,662 more rows]

## Sheet: V24_KO vs E24_KO
EnsemblID	GeneSymbol	V24_KO_N1	V24_KO_N2	V24_KO_N3	V24_KO_N4	E24_KO_N1	E24_KO_N2	E24_KO_N3	E24_KO_N4	baseMean	log2FoldChange	lfcSE	stat	pvalue	padj
ENSG00000000003	TSPAN6	115	151	137	239	157	144	169	241	183.469	-0.171377	0.153458	-1.11677	0.264095	1
ENSG00000000005	TNMD	0	0	0	0	0	0	0	0	0
ENSG00000000419	DPM1	1705	1666	1289	2878	1800	1438	1589	3582	2205.41	-0.146141	0.145021	-1.00772	0.313589	1
ENSG00000000457	SCYL3	271	206	240	270	298	179	279	299	308.36	-0.0860432	0.0925784	-0.929409	0.352677	1
ENSG00000000460	C1orf112	771	571	580	557	809	534	735	598	722.78	-0.108963	0.0947921	-1.14949	0.250353	1
ENSG00000000938	FGR	97	51	76	71	97	56	68	51	90.8831	0.129843	0.149923	0.866066	0.386454	1
ENSG00000000971	CFH	0	0	0	0	0	0	0	0	0.14669	0	5.23828	0	1	1
ENSG00000001036	FUCA2	2230	1748	1684	1408	2268	1467	1991	1373	1976.39	0.0015726	0.0468489	0.0335674	0.973222	1
ENSG00000001084	GCLC	534	416	447	306	600	416	530	320	521.009	-0.122016	0.072344	-1.68661	0.0916782	1
ENSG00000001167	NFYA	2330	1588	1761	1498	2346	1438	2204	1621	2112.14	-0.080394	0.0729909	-1.10142	0.270712	1
ENSG00000001460	STPG1	158	106	129	115	174	109	194	119	160.885	-0.203154	0.148229	-1.37054	0.170519	1
ENSG00000001461	NIPAL3	454	269	305	225	450	260	414	221	397.72	-0.088035	0.0888641	-0.99067	0.321847	1
ENSG00000001497	LAS1L	2187	1559	1740	1414	2374	1357	2097	1472	1940.19	-0.0651587	0.0630266	-1.03383	0.301216	1
ENSG00000001561	ENPP4	53	39	37	46	54	38	47	37	54.6112	-0.00225417	0.181573	-0.0124147	0.990095	1
ENSG00000001617	SEMA3F	129	82	115	67	109	78	82	64	102.766	0.236274	0.145553	1.62329	0.104528	1
ENSG00000001626	CFTR	0	0	0	0	0	0	0	0	0
ENSG00000001629	ANKIB1	572	381	404	283	543	353	488	270	512.871	-0.007645	0.0831451	-0.0919477	0.92674	1
ENSG00000001630	CYP51A1	42	101	35	21	30	96	26	18	58.475	0.230061	0.20689	1.112	0.26614	1
ENSG00000001631	KRIT1	210	140	176	135	226	114	181	139	185.276	0.0177389	0.0993837	0.178489	0.858339	1
ENSG00000002016	RAD52	141	96	121	73	131	92	157	69	133.364	-0.0398804	0.123881	-0.321924	0.74751	1
ENSG00000002079	MYH16	1	0	1	0	0	0	0	0	0.75845	1.45788	1.63306	0.89273	0.372002	1
ENSG00000002330	BAD	102	122	81	106	96	99	65	94	114.104	0.202272	0.155413	1.30151	0.193083	1
ENSG00000002549	LAP3	906	650	614	661	892	572	775	693	823.271	-0.0528677	0.0676511	-0.781476	0.434523	1
ENSG00000002586	CD99	0	0	0	0	0	0	0	0	0
ENSG00000002586	CD99	0	0	0	0	0	0	0	0	0.0167248	0	5.94781	0	1	1
ENSG00000002587	HS3ST1	0	0	0	0	0	0	0	0	0
ENSG00000002726	AOC1	454	245	305	317	509	183	341	265	405.366	0.0615423	0.0845638	0.727762	0.46676	1
ENSG00000002745	WNT16	0	0	0	0	0	2	0	1	0.586049	-2.19947	1.98999	-1.10527	0.269045	1
ENSG00000002746	HECW1	37	20	18	36	25	26	32	30	39.1168	-0.0419016	0.246315	-0.170114	0.864921	1
ENSG00000002822	MAD1L1	22	38	25	34	42	24	38	37	38.2386	-0.251983	0.238737	-1.05548	0.291205	1
ENSG00000002834	LASP1	5649	3502	4914	3926	6021	3364	5864	3302	5318.26	-0.0165079	0.0486744	-0.339149	0.734498	1
ENSG00000002919	SNX11	545	589	511	473	654	488	548	446	644.925	-0.00475269	0.078116	-0.0608414	0.951486	1
ENSG00000002933	TMEM176A	272	157	250	260	298	162	276	268	335.367	-0.0895143	0.111872	-0.800148	0.423625	1
ENSG00000003056	M6PR	2469	1569	1844	2081	2619	1428	2205	2278	2375.14	-0.0893803	0.0702997	-1.27142	0.20358	1
ENSG00000003096	KLHL13	211	125	175	137	224	116	226	170	200.829	-0.171495	0.116113	-1.47697	0.139684	1
ENSG00000003137	CYP26B1	246	153	237	238	261	157	278	222	348.588	-0.0613758	0.126683	-0.484484	0.628042	1
ENSG00000003147	ICA1	286	220	269	279	319	209	298	237	300.295	0.00119082	0.0923944	0.0128885	0.989717	1
ENSG00000003249	DBNDD1	490	242	333	225	435	222	407	212	394.112	0.0247746	0.108157	0.229062	0.81882	1
ENSG00000003393	ALS2	821	561	678	462	798	534	791	442	756.687	-0.0123671	0.0656136	-0.188484	0.850497	1
ENSG00000003400	CASP10	372	288	315	337	436	283	423	284	409.72	-0.10097	0.084587	-1.19368	0.232604	1
ENSG00000003402	CFLAR	2634	1481	1855	1111	2542	1414	2194	1008	2204.96	5.66335e-05	0.0837846	0.000675942	0.999461	1
ENSG00000003436	TFPI	0	0	0	0	0	0	0	1	0.0815383	-0.725369	5.94781	-0.121956	0.902934	1
ENSG00000003509	NDUFAF7	350	200	275	343	367	200	308	353	342.68	-0.0715209	0.101083	-0.707545	0.479228	1
ENSG00000003756	RBM5	1664	1139	1362	911	1795	932	1635	835	1543.91	0.00329904	0.0704195	0.0468484	0.962634	1
ENSG00000003987	MTMR7	33	31	42	30	40	16	46	44	47.5336	-0.0691978	0.213694	-0.323817	0.746076	1
ENSG00000003989	SLC7A2	84	98	82	76	94	81	98	64	141.652	0.0215176	0.14613	0.14725	0.882934	1
ENSG00000004059	ARF5	786	521	640	722	769	418	740	688	722.13	0.0467905	0.0967829	0.483458	0.62877	1
ENSG00000004139	SARM1	21	13	14	10	27	16	16	12	23.6738	-0.281949	0.303065	-0.930324	0.352203	1
ENSG00000004142	POLDIP2	2125	1498	1739	1410	2249	1382	2125	1315	1947.16	-0.0431476	0.0635989	-0.678434	0.497496	1
ENSG00000004399	PLXND1	2581	1454	2030	1437	2451	1356	2318	1173	2275.88	0.0629266	0.056902	1.10588	0.26878	1
ENSG00000004455	AK2	9279	5152	7269	8937	10108	4587	8376	8992	8628.15	-0.0474602	0.061491	-0.771824	0.440219	1
ENSG00000004468	CD38	187	94	96	91	208	77	123	90	174.815	-0.072577	0.13785	-0.526492	0.598547	1
ENSG00000004478	FKBP4	747	570	595	404	842	548	690	408	629.185	-0.0835447	0.140041	-0.596573	0.550793	1
ENSG00000004487	KDM1A	2800	1980	2315	1786	2972	1790	2604	1795	2479.22	-0.0315249	0.0662518	-0.475834	0.634193	1
ENSG00000004534	RBM6	1868	1082	1320	934	1646	949	1473	726	1417.9	0.134801	0.0889707	1.51512	0.129742	1
ENSG00000004660	CAMKK1	41	33	27	16	30	28	33	17	30.3278	0.0994094	0.248317	0.400332	0.688912	1
ENSG00000004700	RECQL	477	424	398	481	489	377	454	588	521.77	-0.0998693	0.0976039	-1.02321	0.306209	1
ENSG00000004766	VPS50	372	246	325	576	371	234	440	639	450.716	-0.144928	0.119469	-1.2131	0.225091	1
ENSG00000004776	HSPB6	2	0	0	1	1	0	1	1	1.21338	0.0593612	1.28821	0.0460803	0.963246	1
ENSG00000004777	ARHGAP33	228	140	192	121	127	86	125	41	171.458	0.881796	0.275978	3.19517	0.00139747	1
ENSG00000004779	NDUFAB1	1080	1739	1003	1383	1258	1540	1218	1382	1490.45	-0.0824589	0.09724	-0.847994	0.396441	1
ENSG00000004799	PDK4	0	2	2	1	4	3	2	1	3.44037	-0.994286	0.882504	-1.12666	0.259884	1
ENSG00000004809	SLC22A16	1093	830	836	896	1169	809	1027	887	1008.46	-0.0896444	0.0651663	-1.37563	0.168937	1
ENSG00000004838	ZMYND10	7	2	7	5	8	6	7	4	6.51354	-0.251369	0.507687	-0.495127	0.620511	1
ENSG00000004846	ABCB5	0	0	0	0	0	0	0	0	0.0469486	0	5.94781	0	1	1
ENSG00000004848	ARX	40	36	50	30	49	29	71	25	49.4411	-0.104526	0.200304	-0.521835	0.601785	1
ENSG00000004864	SLC25A13	519	439	420	336	573	417	540	331	514.251	-0.107414	0.0704102	-1.52554	0.127124	1
ENSG00000004866	ST7	528	313	423	351	538	267	508	399	450.006	-0.0697652	0.0847219	-0.823461	0.410246	1
ENSG00000004897	CDC27	2917	2092	2264	1896	2931	2029	2863	2028	2847.38	-0.1021	0.0588028	-1.73632	0.0825078	1
ENSG00000004939	SLC4A1	1	0	0	0	0	0	0	0	0.0987515	0.717181	5.94781	0.120579	0.904024	1
ENSG00000004948	CALCR	0	0	0	0	0	0	0	0	0
ENSG00000004961	HCCS	664	471	494	506	706	390	644	526	616.094	-0.0740777	0.0991721	-0.74696	0.455087	1
ENSG00000004975	DVL2	608	472	526	376	605	370	587	350	559.211	0.0720934	0.0701281	1.02802	0.303939	1
ENSG00000005001	PRSS22	0	0	0	0	0	0	0	0	0
ENSG00000005007	UPF1	2393	2034	1734	1216	2241	1804	1887	1047	2143.67	0.0847054	0.0736195	1.15058	0.249904	1
ENSG00000005020	SKAP2	1115	730	737	779	1040	777	865	716	1004.87	-0.0261002	0.0658276	-0.396493	0.691741	1
ENSG00000005022	SLC25A5	6127	5458	5144	4705	6844	4902	6281	4661	6237.22	-0.0735788	0.0554513	-1.32691	0.184539	1
ENSG00000005059	MCUB	7	5	5	9	3	5	2	3	5.46906	0.98733	0.572963	1.7232	0.0848522	1
ENSG00000005073	HOXA11	547	434	473	352	514	407	515	316	483.155	0.0502659	0.0889526	0.565086	0.572015	1
ENSG00000005075	POLR2J	381	272	293	380	425	259	393	344	374.103	-0.0919447	0.115208	-0.798076	0.424827	1
ENSG00000005100	DHX33	478	377	342	227	514	340	394	209	416.322	-0.0187148	0.0847548	-0.220811	0.82524	1
ENSG00000005102	MEOX1	0	0	0	0	0	0	0	0	0
ENSG00000005108	THSD7A	2428	1641	1879	1370	2344	1661	2238	1282	2392.48	-0.0335639	0.0916257	-0.366316	0.714129	1
ENSG00000005156	LIG3	1195	716	901	662	1163	637	1178	637	1013.23	-0.0346398	0.061109	-0.566853	0.570814	1
ENSG00000005175	RPAP3	1150	749	954	1242	1250	754	1257	1418	1253.6	-0.187421	0.095137	-1.97001	0.0488371	1
ENSG00000005187	ACSM3	24	8	8	18	23	15	16	23	19.1892	-0.465	0.382699	-1.21505	0.224345	1
ENSG00000005189	AC004381.6	405	300	311	407	422	230	392	339	390.238	0.0608705	0.093731	0.649417	0.516069	1
ENSG00000005194	CIAPIN1	1313	1024	1104	1021	1389	905	1302	950	1298.08	-0.0130324	0.0697309	-0.186896	0.851742	1
ENSG00000005206	SPPL2B	803	671	642	452	596	529	614	288	706.666	0.354447	0.109147	3.24744	0.00116449	1
ENSG00000005238	FAM214B	152	80	151	153	186	67	159	116	172.961	0.0552403	0.123065	0.44887	0.653525	1
ENSG00000005243	COPZ2	22	21	20	26	35	24	25	29	28.514	-0.340162	0.246018	-1.38267	0.166767	1
ENSG00000005249	PRKAR2B	232	210	179	215	237	185	208	216	253.347	-0.0236882	0.105268	-0.225028	0.821957	1
ENSG00000005302	MSL3	561	382	457	455	599	353	586	453	581.073	-0.087717	0.071265	-1.23086	0.218377	1
ENSG00000005339	CREBBP	1866	939	1140	684	1633	872	1534	610	1595.83	0.0119635	0.113182	0.105701	0.915819	1
ENSG00000005379	TSPOAP1	389	292	340	172	239	230	324	99	357.138	0.446026	0.23673	1.88411	0.0595501	1
ENSG00000005381	MPO	1031	700	902	1101	1035	592	1118	974	1039.11	0.0213041	0.0680161	0.313221	0.754113	1
ENSG00000005421	PON1	0	0	0	0	0	0	0	0	0
ENSG00000005436	GCFC2	403	283	302	411	417	272	440	452	430.618	-0.172844	0.083611	-2.06723	0.0387121	1
ENSG00000005448	WDR54	72	94	55	66	72	49	57	44	74.5401	0.376634	0.166713	2.25917	0.0238728	1
ENSG00000005469	CROT	42	37	42	35	40	28	42	25	47.1256	0.218897	0.207363	1.05562	0.29114	1
ENSG00000005471	ABCB4	0	0	1	0	3	0	5	0	5.56025	-2.41093	1.19711	-2.01396	0.0440133	1
ENSG00000005483	KMT2E	1754	765	1107	717	1705	756	1568	702	1398.69	-0.106517	0.0976895	-1.09037	0.275552	1
ENSG00000005486	RHBDD2	206	142	189	161	231	125	177	126	198.096	0.105566	0.116098	0.909284	0.3632	1
ENSG00000005513	SOX8	0	0	0	0	0	0	0	0	0
ENSG00000005700	IBTK	1364	1196	1034	882	1423	1238	1180	838	1446.4	-0.0618367	0.0638076	-0.969112	0.332489	1
ENSG00000005801	ZNF195	939	690	897	1226	1030	604	1032	1376	1151.82	-0.092895	0.108639	-0.855076	0.392509	1
ENSG00000005810	MYCBP2	6708	4546	4843	2701	6478	4658	6050	2469	5926.21	-0.0494146	0.105464	-0.468546	0.639394	1
ENSG00000005812	FBXL3	2218	1281	1606	1592	2190	1202	1907	1714	1993.11	-0.0658085	0.0792215	-0.830689	0.406149	1
ENSG00000005844	ITGAL	761	429	636	611	747	408	737	559	844.124	0.00289792	0.084616	0.0342479	0.972679	1
ENSG00000005882	PDK2	211	88	158	135	211	78	192	126	169.206	-0.00640026	0.119016	-0.0537764	0.957113	1
ENSG00000005884	ITGA3	3	5	2	2	2	3	3	1	3.42992	0.39347	0.788808	0.498815	0.617909	1
ENSG00000005889	ZFX	709	437	502	410	635	442	566	315	627.928	0.0800131	0.084309	0.949046	0.342597	1
ENSG00000005893	LAMP2	8248	6203	5727	4733	8327	6077	7018	4924	7315.99	-0.0863041	0.0446764	-1.93176	0.0533891	1
ENSG00000005961	ITGA2B	9	7	9	12	11	6	12	2	10.948	0.282261	0.417626	0.67587	0.499123	1
ENSG00000005981	ASB4	0	0	0	0	0	1	0	0	0.0727146	-0.725369	5.94781	-0.121956	0.902934	1
ENSG00000006007	GDE1	1221	911	951	722	1298	812	1124	743	1123.39	-0.056087	0.0610589	-0.918572	0.358319	1
ENSG00000006015	C19orf60	255	364	183	248	245	277	220	146	281.019	0.228867	0.121936	1.87695	0.0605248	1
ENSG00000006016	CRLF1	5	5	2	2	8	8	5	2	5.23284	-0.708551	0.580304	-1.221	0.222086	1
ENSG00000006025	OSBPL7	199	118	195	129	157	87	154	65	166.64	0.512497	0.163351	3.13739	0.00170457	1
ENSG00000006042	TMEM98	0	0	0	0	0	0	0	0	0.0513401	0	5.94781	0	1	1
ENSG00000006047	YBX2	2	7	7	2	7	3	6	1	4.48037	0.18656	0.64976	0.287121	0.774019	1
ENSG00000006059	KRT33A	1	0	0	0	1	0	0	0	0.215662	-0.00410438	3.63018	-0.00113063	0.999098	1
ENSG00000006062	MAP3K14	20	21	11	12	29	21	22	16	24.6328	-0.443273	0.30412	-1.45756	0.144962	1
ENSG00000006071	ABCC8	0	0	0	0	0	0	0	0	0.0343712	0	5.94781	0	1	1
ENSG00000006116	CACNG3	0	0	0	0	0	0	0	0	0
ENSG00000006118	TMEM132A	4	4	5	2	3	5	4	0	2.85307	0.368712	0.773389	0.476749	0.633541	1
ENSG00000006125	AP2B1	5180	3077	3964	2586	5215	3108	4676	2447	4488.51	-0.0496026	0.0546272	-0.908021	0.363867	1
ENSG00000006128	TAC1	0	0	0	0	0	0	0	0	0.0248622	0	5.94781	0	1	1
ENSG00000006194	ZNF263	1106	768	832	882	1069	743	1038	887	1051.56	-0.058863	0.0640446	-0.919094	0.358046	1
ENSG00000006210	CX3CL1	0	0	0	0	0	0	0	0	0
ENSG00000006282	SPATA20	131	100	107	168	139	79	127	96	143.909	0.208539	0.134641	1.54886	0.121417	1
ENSG00000006283	CACNA1G	0	0	0	0	0	0	0	0	0.285832	0	2.74439	0	1	1
ENSG00000006327	TNFRSF12A	28	25	14	34	27	31	28	22	31.6976	-0.131625	0.238528	-0.551821	0.581071	1
ENSG00000006377	DLX6	0	1	0	0	0	0	0	0	0.0587601	0.717186	5.94781	0.12058	0.904024	1
ENSG00000006432	MAP3K9	77	48	59	25	76	38	45	28	61.0961	0.17151	0.179826	0.953755	0.340208	1
ENSG00000006451	RALA	1488	1178	1174	1197	1535	1146	1426	1271	1571.42	-0.0968908	0.0612839	-1.58102	0.113874	1
ENSG00000006453	BAIAP2L1	8	5	5	3	7	6	6	2	5.8832	0.00549632	0.537094	0.0102334	0.991835	1
ENSG00000006459	KDM7A	63	45	55	42	70	65	61	51	85.0271	-0.292668	0.236137	-1.2394	0.215197	1
ENSG00000006468	ETV1	85	74	71	66	93	58	110	62	99.812	-0.0935236	0.151635	-0.616768	0.537388	1
ENSG00000006530	AGK	415	290	326	320	414	242	442	313	409.523	-0.0437231	0.0843436	-0.518393	0.604184	1
ENSG00000006534	ALDH3B1	978	570	771	913	1008	494	929	841	945.205	-0.00220552	0.0687891	-0.0320621	0.974423	1
ENSG00000006555	TTC22	0	0	0	0	0	0	0	0	0
ENSG00000006576	PHTF2	516	318	398	340	503	336	468	395	478.173	-0.117474	0.0799049	-1.47017	0.141515	1
ENSG00000006606	CCL26	0	1	0	1	1	0	0	0	0.361182	0.88195	2.66694	0.330697	0.740873	1
ENSG00000006607	FARP2	939	640	600	373	855	652	720	354	809.522	-0.02319	0.102063	-0.227213	0.820258	1
ENSG00000006611	USH1C	0	0	0	0	0	0	0	0	0.0326108	0	5.94781	0	1	1
ENSG00000006625	GGCT	651	713	520	696	722	564	587	683	708.12	0.00135545	0.0808268	0.0167698	0.98662	1
ENSG00000006634	DBF4	948	616	761	623	965	592	920	592	847.983	-0.0452034	0.0660485	-0.684397	0.493725	1
ENSG00000006638	TBXA2R	160	149	134	116	170	138	147	76	176.281	0.0969991	0.118995	0.815151	0.414986	1
ENSG00000006652	IFRD1	950	773	773	1139	944	663	1008	1416	1236.48	-0.133322	0.194254	-0.686326	0.492507	1
ENSG00000006659	LGALS14	0	0	0	0	0	0	0	0	0.026998	0	5.94781	0	1	1
ENSG00000006695	COX10	330	184	233	156	331	183	317	168	289.558	-0.132432	0.0912079	-1.45198	0.146506	1
ENSG00000006704	GTF2IRD1	270	172	209	137	255	163	204	142	234.667	0.0397674	0.118172	0.336522	0.736477	1
ENSG00000006712	PAF1	1627	911	1247	956	1622	804	1507	893	1341.15	-0.00131244	0.0604561	-0.0217089	0.98268	1
ENSG00000006715	VPS41	1586	1060	1333	1164	1563	1021	1562	1225	1527.48	-0.0582976	0.0671171	-0.868596	0.385068	1
ENSG00000006740	ARHGAP44	37	24	18	13	23	20	37	29	30.5726	-0.296784	0.273138	-1.08657	0.277227	1
ENSG00000006744	ELAC2	923	666	674	509	956	561	787	508	786.485	-0.00775774	0.0726325	-0.106808	0.914941	1
ENSG00000006747	SCIN	55	46	49	37	58	34	57	33	54.0026	0.0531105	0.178921	0.296839	0.76659	1
ENSG00000006756	ARSD	962	565	785	681	964	549	889	631	896.936	-0.00690939	0.0569544	-0.121314	0.903442	1
ENSG00000006757	PNPLA4	243	148	194	197	241	113	231	245	229.399	-0.066194	0.103519	-0.639438	0.522538	1
ENSG00000006788	MYH13	0	0	0	0	0	0	1	0	0.187723	-0.725451	3.76909	-0.192474	0.847371	1
ENSG00000006831	ADIPOR2	3180	2311	2608	2019	3375	2251	3162	2021	3039.68	-0.0852289	0.0412397	-2.06667	0.038765	1
ENSG00000006837	CDKL3	11	15	6	16	8	11	15	15	14.0351	-0.0369459	0.401468	-0.0920271	0.926676	1
ENSG00000007001	UPP2	0	0	0	0	0	0	0	0	0.11199	0	5.94781	0	1	1
ENSG00000007038	PRSS21	0	0	0	0	0	0	0	0	0
ENSG00000007047	MARK4	880	469	594	446	869	452	749	449	720.109	-0.0634444	0.0635934	-0.997656	0.318446	1
ENSG00000007062	PROM1	0	0	0	0	0	0	0	0	0.0297637	0	5.94781	0	1	1
ENSG00000007080	CCDC124	861	546	641	511	818	512	703	516	711.325	0.00392091	0.0815142	0.0481009	0.961636	1
ENSG00000007129	CEACAM21	31	18	21	29	24	13	13	25	27.5995	0.406641	0.282938	1.43721	0.150659	1
ENSG00000007168	PAFAH1B1	1402	1010	1047	731	1532	1032	1325	749	1285.95	-0.136944	0.0618493	-2.21416	0.0268178	1
ENSG00000007171	NOS2	1	1	1	1	0	1	0	1	0.749258	1.01733	1.48049	0.687154	0.491986	1
ENSG00000007174	DNAH9	0	0	0	0	0	0	0	0	0.0167248	0	5.94781	0	1	1
ENSG00000007202	KIAA0100	5201	3127	3871	2389	5109	2895	4642	2372	4277.31	-0.0317808	0.0802839	-0.395856	0.692211	1
ENSG00000007216	SLC13A2	0	0	0	0	0	0	0	0	0
ENSG00000007237	GAS7	605	321	398	395	565	326	495	361	683.941	-0.0211117	0.0701194	-0.301082	0.763352	1
ENSG00000007255	TRAPPC6A	311	330	262	438	328	242	284	352	342.591	0.140693	0.109505	1.2848	0.198861	1
ENSG00000007264	MATK	67	114	81	74	88	66	93	67	93.1798	0.102263	0.165284	0.61871	0.536107	1
ENSG00000007306	CEACAM7	0	0	0	0	0	0	0	0	0
ENSG00000007312	CD79B	9	11	9	12	10	8	9	16	11.8498	-0.0656421	0.375874	-0.174639	0.861364	1
ENSG00000007314	SCN4A	2	1	0	9	5	1	4	2	6.00627	0.0401566	0.725745	0.0553316	0.955874	1
ENSG00000007341	ST7L	231	165	187	175	280	147	247	195	228.317	-0.18019	0.103716	-1.73734	0.082327	1
ENSG00000007350	TKTL1	352	140	209	105	428	143	203	80	238.201	-0.00215738	0.131045	-0.0164629	0.986865	1
ENSG00000007372	PAX6	2	2	3	1	0	0	0	0	2.08476	3.29961	1.29176	2.55435	0.0106387	1
ENSG00000007376	RPUSD1	631	628	503	412	579	496	502	343	571.081	0.180066	0.105669	1.70407	0.0883683	1
ENSG00000007384	RHBDF1	132	95	116	100	117	84	113	78	125.554	0.18642	0.130525	1.42823	0.153226	1
ENSG00000007392	LUC7L	748	637	582	435	690	489	630	348	609.895	0.166812	0.0794135	2.10055	0.0356803	1
ENSG00000007402	CACNA2D2	3	1	2	5	1	1	0	4	3.1497	0.845093	0.850903	0.993172	0.320626	1
ENSG00000007516	BAIAP3	9	6	5	5	7	4	11	4	7.9559	-0.0144651	0.489235	-0.0295667	0.976413	1
ENSG00000007520	TSR3	201	340	184	232	213	230	220	201	252.438	0.120887	0.101332	1.19298	0.232876	1
ENSG00000007541	PIGQ	422	294	343	332	384	196	357	204	348.666	0.323315	0.0960189	3.36721	0.00075934	0.905094
ENSG00000007545	CRAMP1	461	424	402	251	459	401	456	212	454.29	0.0252629	0.0900113	0.280664	0.778968	1
ENSG00000007866	TEAD3	343	187	316	185	381	173	381	149	304.67	-0.0226264	0.0866885	-0.261008	0.794086	1
ENSG00000007908	SELE	0	0	0	0	0	0	0	0	0
ENSG00000007923	DNAJC11	1251	809	945	559	1275	721	1141	574	1061.14	-0.0430473	0.0849503	-0.506735	0.61234	1
ENSG00000007933	FMO3	0	0	0	0	0	0	1	0	0.0317881	-0.725355	5.94781	-0.121953	0.902936	1
ENSG00000007944	MYLIP	471	322	333	240	464	300	434	264	412.788	-0.0929406	0.0745847	-1.24611	0.212725	1
ENSG00000007952	NOX1	10	19	18	9	11	8	16	10	14.0404	0.29826	0.360768	0.826737	0.408386	1
ENSG00000007968	E2F2	388	308	238	182	355	245	240	133	299.259	0.215483	0.13129	1.64127	0.100741	1
ENSG00000008018	PSMB1	3788	4293	3436	4600	4035	3748	3744	4693	4431.07	-0.0180055	0.094412	-0.190712	0.848751	1
ENSG00000008056	SYN1	0	0	1	0	1	0	0	1	0.423923	-0.706803	2.2355	-0.316172	0.751872	1
ENSG00000008083	JARID2	1646	928	1369	866	1632	861	1620	936	1492.2	-0.0570859	0.0663701	-0.860114	0.389726	1
ENSG00000008086	CDKL5	72	33	44	31	79	44	46	28	63.1971	-0.119531	0.210751	-0.567163	0.570603	1
ENSG00000008118	CAMK1G	0	0	0	0	0	0	0	1	0.0733506	-0.725369	5.94781	-0.121956	0.902934	1
ENSG00000008128	CDK11A	34	29	30	27	23	20	35	14	30.4458	0.422293	0.245465	1.72038	0.0853633	1
ENSG00000008130	NADK	1034	847	830	685	1022	739	1007	590	972.418	0.0278844	0.0559365	0.498501	0.618131	1
ENSG00000008196	TFAP2B	0	0	0	0	0	0	0	0	0
ENSG00000008197	TFAP2D	0	0	0	0	0	0	0	0	0
ENSG00000008226	DLEC1	5	2	4	1	2	2	3	1	2.44648	0.571442	0.803079	0.711564	0.476735	1
ENSG00000008256	CYTH3	1037	626	734	566	1023	580	904	546	888.866	-0.0326494	0.0646859	-0.504737	0.613744	1
ENSG00000008277	ADAM22	82	67	70	42	78	78	67	42	76.6781	-0.0231373	0.171458	-0.134944	0.892656	1
ENSG00000008282	SYPL1	1539	1266	1212	1377	1630	1277	1505	1464	1568.51	-0.128394	0.0572255	-2.24365	0.0248549	1
ENSG00000008283	CYB561	83	67	71	61	81	55	91	62	85.5976	-0.0299596	0.144972	-0.206658	0.836277	1
ENSG00000008294	SPAG9	2867	2029	1949	1344	2779	1897	2531	1295	2530.3	-0.0493803	0.0835266	-0.591193	0.554391	1
ENSG00000008300	CELSR3	163	126	156	92	154	115	151	86	168.843	0.0941689	0.135316	0.695917	0.486481	1
ENSG00000008311	AASS	1	0	0	0	0	0	2	0	0.246994	-0.488053	3.97227	-0.122865	0.902214	1
ENSG00000008323	PLEKHG6	1	0	2	0	0	0	0	1	0.606493	1.26082	1.73114	0.728317	0.466419	1
ENSG00000008324	SS18L2	277	290	276	499	294	246	311	532	378.765	-0.0411293	0.124385	-0.33066	0.740901	1
ENSG00000008382	MPND	120	119	91	123	121	132	109	86	120.048	0.0133939	0.130597	0.10256	0.918313	1
ENSG00000008394	MGST1	2561	1576	2168	2127	2825	1334	2676	2477	2428.63	-0.10822	0.101652	-1.06462	0.287048	1
ENSG00000008405	CRY1	322	284	269	194	369	257	293	204	319.137	-0.0646603	0.089742	-0.720513	0.471209	1
ENSG00000008438	PGLYRP1	0	0	0	1	0	0	0	0	0.609024	0.71721	1.75683	0.408242	0.683096	1
ENSG00000008441	NFIX	776	436	599	415	748	393	681	383	664.238	0.033575	0.0681677	0.492535	0.622341	1
ENSG00000008513	ST3GAL1	357	237	296	269	383	186	329	236	421.829	0.0614047	0.0941426	0.652252	0.514239	1
ENSG00000008516	MMP25	336	287	281	240	302	212	284	158	333.584	0.281295	0.102931	2.73284	0.00627911	1
ENSG00000008517	IL32	5	9	7	5	10	8	4	4	7.56957	-0.0333069	0.522899	-0.0636967	0.949212	1
ENSG00000008710	PKD1	769	854	688	443	653	654	678	322	846.124	0.269294	0.149442	1.802	0.0715448	1
ENSG00000008735	MAPK8IP2	3	2	4	3	9	3	2	4	5.80277	-0.548718	0.700519	-0.783303	0.433449	1
ENSG00000008838	MED24	2226	1543	1706	1141	2193	1293	1985	985	1888.48	0.0634367	0.0697973	0.90887	0.363419	1
ENSG00000008853	RHOBTB2	634	452	541	419	694	362	652	390	619.04	-0.00787237	0.0748976	-0.105108	0.91629	1
ENSG00000008869	HEATR5B	666	399	489	339	645	357	639	301	582.13	-0.0127848	0.08534	-0.14981	0.880915	1
ENSG00000008952	SEC62	3128	2086	2343	3033	3117	1972	2965	3529	3179.24	-0.1275	0.0743268	-1.7154	0.0862723	1
ENSG00000008988	RPS20	6233	7047	5707	10863	7024	5896	7191	10731	8368.68	-0.0618293	0.113694	-0.543821	0.586564	1
ENSG00000009307	CSDE1	29866	20157	25079	23217	31199	19151	30256	24825	29205.6	-0.0940127	0.049566	-1.89672	0.0578655	1
ENSG00000009335	UBE3C	1905	1379	1254	905	1730	1306	1520	878	1559.82	-0.00396865	0.0572584	-0.0693112	0.944742	1
ENSG00000009413	REV3L	986	609	556	325	833	671	676	303	797.517	-0.0222276	0.11813	-0.188162	0.85075	1
ENSG00000009694	TENM1	0	0	0	0	0	0	0	0	0.0175364	0	5.94781	0	1	1
ENSG00000009709	PAX7	0	0	0	0	0	0	0	0	0
ENSG00000009724	MASP2	20	12	30	6	22	9	26	4	20.9441	0.214925	0.30871	0.696203	0.486302	1
ENSG00000009765	IYD	0	0	0	1	0	0	0	0	0.0415044	0.7172	5.94781	0.120582	0.904022	1
ENSG00000009780	FAM76A	102	92	79	75	119	87	100	81	104.969	-0.147274	0.132155	-1.1144	0.265107	1
ENSG00000009790	TRAF3IP3	607	373	569	900	649	319	678	821	788.606	-0.00254451	0.106778	-0.0238299	0.980988	1
ENSG00000009830	POMT2	344	183	263	172	317	185	251	170	279.642	0.059902	0.0976507	0.613431	0.539591	1
ENSG00000009844	VTA1	3287	1973	2454	3338	3405	1689	3086	3873	3203.09	-0.103691	0.0799745	-1.29655	0.194787	1
ENSG00000009950	MLXIPL	67	48	61	29	54	45	58	8	68.1203	0.418496	0.25777	1.62352	0.104477	1
ENSG00000009954	BAZ1B	3751	2323	2508	1607	3640	2109	3194	1612	3076.09	-0.0438243	0.0654327	-0.669761	0.50301	1
ENSG00000010017	RANBP9	1662	998	1242	886	1577	924	1538	915	1457.53	-0.0397625	0.0698389	-0.569346	0.569122	1
ENSG00000010030	ETV7	6	2	3	3	4	1	5	0	3.9801	0.617304	0.752412	0.820434	0.411969	1
ENSG00000010072	SPRTN	881	601	646	560	854	528	775	607	792.633	-0.0380331	0.0672875	-0.565233	0.571916	1
ENSG00000010165	METTL13	1415	1121	1113	1013	1449	944	1317	941	1285.67	0.014618	0.0624933	0.233912	0.815053	1
ENSG00000010219	DYRK4	100	67	71	80	116	56	89	81	95.7082	-0.0883953	0.149653	-0.590668	0.554743	1
ENSG00000010244	ZNF207	7204	4618	5948	4318	7471	4176	7274	4403	6309.88	-0.0606986	0.0446092	-1.36067	0.173617	1
ENSG00000010256	UQCRC1	2665	2353	2233	2255	2802	1854	2481	2241	2774.11	0.0287099	0.0870475	0.329819	0.741537	1
ENSG00000010270	STARD3NL	1379	1168	1094	1577	1529	1040	1410	1800	1552.18	-0.144379	0.0861275	-1.67634	0.0936725	1
ENSG00000010278	CD9	237	220	202	223	271	167	229	235	257.225	-0.0245894	0.118376	-0.207723	0.835445	1
ENSG00000010282	HHATL	0	0	0	0	0	0	0	0	0.126827	0	5.94781	0	1	1
ENSG00000010292	NCAPD2	6091	3731	4147	2474	5956	3468	5082	2185	4816.66	4.73793e-05	0.065188	0.00072681	0.99942	1
ENSG00000010295	IFFO1	468	366	386	338	440	339	442	261	438.396	0.0836663	0.0887783	0.942418	0.345979	1
ENSG00000010310	GIPR	212	140	165	120	148	93	158	47	184.753	0.557844	0.296497	1.88145	0.059911	1
ENSG00000010318	PHF7	246	170	178	163	279	148	222	162	248.922	-0.0861349	0.103727	-0.830397	0.406315	1
ENSG00000010319	SEMA3G	262	200	210	152	246	169	226	117	225.594	0.140382	0.103297	1.35902	0.174142	1
ENSG00000010322	NISCH	1289	875	896	616	1085	729	1081	500	1066.29	0.131212	0.0816104	1.60778	0.107883	1
ENSG00000010327	STAB1	0	0	0	0	1	0	3	0	1.01106	-2.13712	1.50745	-1.4177	0.156278	1
ENSG00000010361	FUZ	47	37	30	40	32	27	26	29	38.0054	0.430176	0.217185	1.98069	0.0476263	1
ENSG00000010379	SLC6A13	1	0	5	1	0	1	0	2	2.79025	1.07499	1.10782	0.970366	0.331864	1
ENSG00000010404	IDS	19	27	20	19	22	23	25	13	23.9885	0.0467485	0.267533	0.174739	0.861285	1
ENSG00000010438	PRSS3	0	0	0	0	0	0	0	0	0.0758562	0	5.94781	0	1	1
ENSG00000010539	ZNF200	689	639	544	457	751	617	606	441	666.916	-0.0500156	0.0696031	-0.718583	0.472398	1
ENSG00000010610	CD4	902	518	768	701	911	479	839	622	791.904	0.0335667	0.059476	0.564373	0.5725	1
ENSG00000010626	LRRC23	61	39	44	59	81	44	67	51	61.8145	-0.240253	0.171013	-1.40488	0.160056	1
ENSG00000010671	BTK	2550	1555	1978	1991	2551	1481	2471	2073	2323.05	-0.0822748	0.0652808	-1.26032	0.207554	1
ENSG00000010704	HFE	25	17	21	9	18	17	21	25	22.4557	-0.187639	0.284624	-0.659252	0.509734	1
ENSG00000010803	SCMH1	3276	1623	2549	1871	3503	1499	3088	1827	2805.58	-0.0612624	0.040954	-1.49588	0.134685	1
ENSG00000010810	FYN	794	473	707	661	766	491	799	605	865.319	-0.0188881	0.153411	-0.123121	0.902011	1
ENSG00000010818	HIVEP2	506	272	340	148	511	250	420	122	450.064	0.00321957	0.166531	0.0193332	0.984575	1
ENSG00000010932	FMO1	7	10	8	16	9	3	10	18	10.5306	0.00446395	0.426918	0.0104562	0.991657	1
ENSG00000011007	TCEB3	682	410	451	310	691	402	558	300	531.616	-0.0651025	0.0767418	-0.848331	0.396254	1
ENSG00000011009	LYPLA2	702	521	548	540	715	413	676	431	624.719	0.0723742	0.088496	0.817825	0.413457	1
ENSG00000011021	CLCN6	952	557	780	541	934	540	1007	460	929.015	-0.0240344	0.081465	-0.295028	0.767973	1
ENSG00000011028	MRC2	4437	3466	3697	2643	4182	2955	4117	2215	4193.51	0.0992635	0.0536944	1.84868	0.0645047	1
ENSG00000011052	NME1-NME2	0	0	0	0	0	0	0	0	0
ENSG00000011083	SLC6A7	0	1	0	0	0	0	0	0	0.0412237	0.7172	5.94781	0.120582	0.904022	1
ENSG00000011105	TSPAN9	7	10	11	15	19	13	18	12	13.4512	-0.527546	0.353349	-1.49299	0.13544	1
ENSG00000011114	BTBD7	1354	971	1009	587	1364	1013	1264	552	1215.39	-0.0831169	0.0968996	-0.857763	0.391023	1
ENSG00000011132	APBA3	161	144	136	136	155	131	126	86	160.145	0.222436	0.113954	1.95199	0.0509394	1
ENSG00000011143	MKS1	188	160	198	136	195	133	197	157	198.24	0.00822022	0.104359	0.0787689	0.937216	1
ENSG00000011198	ABHD5	272	184	232	217	288	194	272	284	278.681	-0.201761	0.114687	-1.75924	0.0785369	1
ENSG00000011201	ANOS1	6	4	9	3	3	3	5	2	7.19782	0.771682	0.582709	1.3243	0.185403	1
ENSG00000011243	AKAP8L	1480	868	1272	851	1462	776	1415	768	1232.17	0.0392923	0.0655657	0.599281	0.548985	1
ENSG00000011258	MBTD1	1380	941	1166	1043	1370	940	1348	951	1389.62	-0.0182714	0.0759255	-0.240649	0.809827	1
ENSG00000011260	UTP18	1474	1411	1253	1405	1610	1303	1446	1502	1537.17	-0.0860463	0.0681813	-1.26202	0.206941	1
ENSG00000011275	RNF216	1929	1258	1473	939	1963	1166	1687	818	1664.96	0.0139582	0.059051	0.236376	0.813141	1
ENSG00000011295	TTC19	317	250	307	280	317	196	344	299	347.339	0.00825101	0.0856346	0.0963514	0.923241	1
ENSG00000011304	PTBP1	12392	9324	10307	6466	12743	8015	11984	6408	11302	-0.00833391	0.059464	-0.140151	0.888541	1
ENSG00000011332	DPF1	8	10	13	5	8	7	8	3	9.74388	0.510943	0.449568	1.13652	0.255739	1
ENSG00000011347	SYT7	3	2	1	0	3	0	1	1	1.1341	0.40467	1.10581	0.36595	0.714402	1
ENSG00000011376	LARS2	681	537	592	359	740	451	658	361	644.012	-0.00831426	0.0803331	-0.103497	0.917568	1
ENSG00000011405	PIK3C2A	1064	687	833	515	938	699	989	520	988.715	-0.029246	0.101868	-0.287097	0.774038	1
ENSG00000011422	PLAUR	351	260	276	223	366	213	330	199	313.855	0.0247307	0.0964791	0.256333	0.797694	1
ENSG00000011426	ANLN	5244	2996	3507	3141	5136	2827	4249	3540	4192.8	-0.0863384	0.0848759	-1.01723	0.309044	1
ENSG00000011451	WIZ	1020	724	762	565	929	577	867	429	863.839	0.160177	0.0774759	2.06744	0.0386929	1
ENSG00000011454	RABGAP1	537	344	437	256	531	365	538	252	495.173	-0.0877218	0.0864636	-1.01455	0.31032	1
ENSG00000011465	DCN	0	0	0	0	0	0	0	0	0.134921	0	5.94781	0	1	1
ENSG00000011478	QPCTL	265	213	242	236	279	187	253	205	260.476	0.0603693	0.0965073	0.625541	0.531616	1
ENSG00000011485	PPP5C	1990	1222	1549	1224	2031	1041	1887	1143	1655.33	-0.00154849	0.0582572	-0.0265802	0.978795	1
ENSG00000011523	CEP68	279	154	251	191	265	186	255	181	245.488	-0.0192077	0.0991125	-0.193797	0.846335	1
ENSG00000011566	MAP4K3	251	185	212	187	274	163	262	157	253.768	-0.0135119	0.0983298	-0.137414	0.890704	1
ENSG00000011590	ZBTB32	1	2	1	0	3	3	4	1	1.75194	-1.43944	0.995903	-1.44536	0.148356	1
ENSG00000011600	TYROBP	1691	903	1497	2078	1887	864	1761	1882	1753.25	-0.0480117	0.0936078	-0.512902	0.60802	1
ENSG00000011638	TMEM159	76	112	71	76	89	88	80	71	91.8376	0.0170669	0.148843	0.114664	0.908712	1
ENSG00000011677	GABRA3	0	0	0	0	1	0	0	0	0.0295407	-0.725348	5.94781	-0.121952	0.902937	1
ENSG00000012048	BRCA1	2807	1824	1816	1480	2852	1676	2250	1426	2350.2	-0.0422716	0.0565076	-0.74807	0.454418	1
ENSG00000012061	ERCC1	1313	901	1142	1168	1439	729	1334	1050	1271.67	0.0213571	0.074666	0.286035	0.774851	1
ENSG00000012124	CD22	0	0	0	1	0	0	0	0	0.274675	0.676138	3.08966	0.218839	0.826775	1
ENSG00000012171	SEMA3B	7	6	7	2	6	6	7	2	8.2627	0.0732079	0.527688	0.138733	0.889661	1
ENSG00000012174	MBTPS2	412	370	391	332	521	367	441	377	487.789	-0.178417	0.0987471	-1.80681	0.0707917	1
ENSG00000012211	PRICKLE3	237	151	172	147	220	97	158	96	182.748	0.348516	0.112505	3.09778	0.00194977	1
ENSG00000012223	LTF	0	0	0	1	1	0	0	0	0.130279	-0.00405602	5.94781	-0.000681935	0.999456	1
ENSG00000012232	EXTL3	552	406	399	334	529	341	442	275	494.393	0.104904	0.0714719	1.46776	0.142168	1
ENSG00000012504	NR1H4	0	0	0	0	0	0	0	0	0.0699766	0	5.94781	0	1	1
ENSG00000012660	ELOVL5	4776	3370	3502	2633	4994	3296	4163	2734	4234.55	-0.086425	0.0483518	-1.78742	0.0738697	1
ENSG00000012779	ALOX5	46	33	28	28	43	19	65	15	69.056	0.0360417	0.224087	0.160838	0.872221	1
ENSG00000012817	KDM5D	578	384	436	320	470	339	509	228	525.228	0.167643	0.120346	1.39301	0.163618	1
ENSG00000012822	CALCOCO1	407	191	321	265	344	154	340	233	329.315	0.163571	0.0998169	1.63871	0.101273	1
ENSG00000012963	UBR7	1685	1237	1289	974	1728	1126	1552	946	1437.54	-0.0350461	0.0584075	-0.600028	0.548488	1
ENSG00000012983	MAP4K5	711	515	495	346	628	417	577	390	606.49	0.0278459	0.0862358	0.322904	0.746768	1
ENSG00000013016	EHD3	0	0	0	0	0	0	0	0	0.0175364	0	5.94781	0	1	1
ENSG00000013275	PSMC4	1659	1120	1355	1096	1739	992	1583	980	1499.15	0.0066382	0.0605681	0.109599	0.912727	1
ENSG00000013288	MAN2B2	1797	958	1072	739	1669	888	1337	632	1291.74	0.0235813	0.0697759	0.337958	0.735395	1
ENSG00000013293	SLC7A14	0	0	0	0	0	1	0	0	0.0701594	-0.725363	5.94781	-0.121955	0.902935	1
ENSG00000013297	CLDN11	0	2	0	0	0	0	0	1	0.328037	0.430093	2.91099	0.147748	0.882542	1
ENSG00000013306	SLC25A39	1197	885	1040	1022	1191	699	1003	882	1145.27	0.150374	0.0730295	2.05908	0.0394862	1
ENSG00000013364	MVP	459	316	349	399	428	300	399	325	405.938	0.0691562	0.0897722	0.770352	0.441091	1
ENSG00000013374	NUB1	1145	629	952	802	1133	595	1069	821	1017.58	-0.0263526	0.0587674	-0.448423	0.653848	1
ENSG00000013375	PGM3	1057	817	816	775	1113	777	1029	800	1027.29	-0.100905	0.083897	-1.20273	0.229082	1
ENSG00000013392	RWDD2A	148	99	128	140	158	103	149	138	154.266	-0.0893829	0.128161	-0.697428	0.485535	1
ENSG00000013441	CLK1	1382	1073	1449	2792	1558	880	1847	3105	1963.32	-0.116777	0.108707	-1.07424	0.282716	1
ENSG00000013503	POLR3B	333	182	252	206	338	169	342	191	294.362	-0.0702847	0.0823726	-0.853253	0.393519	1
ENSG00000013523	ANGEL1	350	262	276	229	382	233	392	214	359.851	-0.106758	0.0925959	-1.15295	0.248933	1
ENSG00000013561	RNF14	544	436	497	493	616	409	563	478	612.613	-0.0604907	0.0767611	-0.788039	0.430674	1
ENSG00000013563	DNASE1L1	77	61	49	72	95	37	59	63	73.865	0.05069	0.157898	0.32103	0.748187	1
ENSG00000013573	DDX11	479	352	374	218	425	266	392	155	366.608	0.233237	0.11124	2.0967	0.0360205	1
ENSG00000013583	HEBP1	243	229	225	232	299	192	235	229	262.826	-0.0312693	0.103046	-0.30345	0.761547	1
ENSG00000013588	GPRC5A	0	0	0	0	0	0	0	0	0.0885454	0	5.94781	0	1	1
ENSG00000013619	MAMLD1	2	1	0	0	3	0	4	2	2.56108	-1.53552	1.07111	-1.43358	0.151693	1
ENSG00000013725	CD6	40	31	45	24	54	23	59	19	41.3857	-0.0932602	0.20661	-0.451384	0.651713	1
ENSG00000013810	TACC3	2894	2001	2047	1247	3028	1628	2261	1106	2250.33	0.0622367	0.0681461	0.913284	0.361093	1
ENSG00000014123	UFL1	1311	832	1015	978	1283	754	1190	1009	1306.95	-0.027863	0.0813973	-0.342308	0.732119	1
ENSG00000014138	POLA2	103	106	76	73	93	71	83	57	90.0963	0.24027	0.145664	1.64948	0.0990487	1
ENSG00000014164	ZC3H3	448	266	363	247	426	236	399	189	359.549	0.112398	0.0792662	1.41798	0.156196	1
ENSG00000014216	CAPN1	2908	2011	2431	1871	2911	1731	2974	1585	2675.48	0.0347598	0.0637965	0.544855	0.585853	1
ENSG00000014257	ACPP	149	98	127	127	159	98	143	122	158.233	-0.0491121	0.123884	-0.396436	0.691783	1
ENSG00000014641	MDH1	4514	4142	4059	8466	5083	3690	5016	10407	6296.81	-0.168623	0.126262	-1.3355	0.181713	1
ENSG00000014824	SLC30A9	1820	1347	1501	2340	1830	1229	1923	2862	2110.83	-0.144437	0.0959198	-1.50581	0.132116	1
ENSG00000014914	MTMR11	212	152	190	318	249	118	248	246	274.852	0.0283151	0.106538	0.265774	0.790413	1
ENSG00000014919	COX15	404	331	311	259	387	288	391	245	385.347	0.00356241	0.0732226	0.0486518	0.961197	1
ENSG00000015133	CCDC88C	724	445	514	341	714	430	628	349	616.035	-0.0603674	0.0739297	-0.816551	0.414185	1
ENSG00000015153	YAF2	331	251	276	282	367	196	362	297	335.474	-0.0789745	0.10237	-0.771462	0.440433	1
ENSG00000015171	ZMYND11	1409	914	1092	767	1498	863	1371	837	1269.88	-0.11737	0.0655598	-1.79028	0.0734095	1
ENSG00000015285	WAS	2122	1018	1719	1459	2123	897	1985	1144	1769.28	0.0764922	0.0562051	1.36095	0.17353	1
ENSG00000015413	DPEP1	0	0	0	1	0	3	1	0	0.925232	-1.56721	1.72328	-0.909437	0.363119	1
ENSG00000015475	BID	1492	1161	1273	1463	1521	940	1543	1596	1531.45	-0.0372179	0.0943662	-0.394398	0.693287	1
ENSG00000015479	MATR3	25	18	45	50	23	18	33	52	43.2763	0.152665	0.298665	0.511158	0.60924	1
ENSG00000015520	NPC1L1	2	1	1	1	3	0	3	1	1.61326	-0.440719	1.02373	-0.430504	0.666829	1
ENSG00000015532	XYLT2	354	219	258	221	301	195	267	192	296.473	0.14443	0.0877552	1.64582	0.0997999	1
ENSG00000015568	RGPD5	0	0	0	0	0	0	0	0	0
ENSG00000015592	STMN4	0	0	0	0	0	0	0	1	0.132043	-0.784627	5.9443	-0.131997	0.894987	1
ENSG00000015676	NUDCD3	1599	1236	1298	1115	1705	1063	1575	985	1488.99	0.00137728	0.0545784	0.0252349	0.979868	1
ENSG00000016082	ISL1	13	7	7	4	3	0	2	1	6.96496	2.41621	0.702711	3.43841	0.00058514	0.845972
ENSG00000016391	CHDH	0	0	0	0	0	0	0	0	0.117858	0	5.61056	0	1	1
ENSG00000016402	IL20RA	0	0	0	1	0	0	0	1	0.346129	-0.00412203	2.26438	-0.00182038	0.998548	1
ENSG00000016490	CLCA1	0	0	0	0	0	0	0	0	0
ENSG00000016602	CLCA4	0	0	0	0	0	0	0	0	0
ENSG00000016864	GLT8D1	596	474	475	547	717	370	570	573	605.298	-0.0782564	0.0833443	-0.938952	0.347755	1
ENSG00000017260	ATP2C1	1138	942	874	852	1136	941	1006	836	1147.51	-0.0453261	0.0528476	-0.857675	0.391072	1
ENSG00000017427	IGF1	0	0	0	0	0	0	0	0	0
ENSG00000017483	SLC38A5	126	96	81	70	130	68	97	52	102.574	0.131448	0.138678	0.947867	0.343197	1
ENSG00000017797	RALBP1	2086	1440	1664	1267	2260	1376	2096	1302	1948.47	-0.110351	0.0467107	-2.36243	0.0181557	1
ENSG00000018189	RUFY3	100	77	83	64	110	81	97	68	98.2303	-0.130022	0.133417	-0.974555	0.329781	1
ENSG00000018236	CNTN1	0	0	0	0	0	0	0	0	0.129955	0	5.94781	0	1	1
ENSG00000018280	SLC11A1	11	17	13	12	23	16	17	15	18.6389	-0.386596	0.375302	-1.03009	0.302967	1
ENSG00000018408	WWTR1	0	4	3	1	0	1	1	2	1.78082	0.913941	1.11123	0.822459	0.410816	1
ENSG00000018510	AGPS	1846	1657	1499	1510	1897	1594	1704	1755	1955.16	-0.101478	0.0740971	-1.36953	0.170834	1
ENSG00000018607	ZNF806	0	0	0	0	0	0	0	0	0
ENSG00000018610	CXorf56	601	475	503	779	629	396	606	879	676.588	-0.0768391	0.106977	-0.71828	0.472585	1
ENSG00000018625	ATP1A2	1901	1288	1945	1474	1834	1275	2183	1302	2093.49	0.0143052	0.139375	0.102638	0.91825	1
ENSG00000018699	TTC27	425	317	316	308	400	295	373	312	370.479	-0.0201341	0.0897152	-0.224422	0.822429	1
ENSG00000018869	ZNF582	29	21	25	27	20	26	34	21	29.0684	0.021906	0.249944	0.0876437	0.93016	1
ENSG00000019102	VSIG2	5	0	4	0	2	3	4	4	3.93303	-0.756787	0.809409	-0.934988	0.349795	1
ENSG00000019144	PHLDB1	164	136	151	91	173	95	159	78	156.694	0.133495	0.119353	1.11848	0.263361	1
ENSG00000019169	MARCO	89	51	57	80	80	38	63	95	80.3541	0.00650137	0.157066	0.0413925	0.966983	1
ENSG00000019186	CYP24A1	1	3	2	0	0	0	0	0	70.1153	2.82507	1.7477	1.61645	0.105996	1
ENSG00000019485	PRDM11	89	72	58	40	86	60	75	45	79.9618	-0.026057	0.15728	-0.165673	0.868414	1
ENSG00000019505	SYT13	0	0	0	0	0	0	0	0	0
ENSG00000019549	SNAI2	0	0	0	0	0	0	0	0	0
ENSG00000019582	CD74	1414	586	1047	1340	1405	516	1232	1163	1260.21	0.0394957	0.0743607	0.531136	0.595324	1
ENSG00000019991	HGF	21	15	11	7	16	13	16	12	17.769	-0.101882	0.325574	-0.312932	0.754332	1
ENSG00000019995	ZRANB1	431	282	346	228	438	292	428	203	387.45	-0.0628056	0.088022	-0.713521	0.475523	1
ENSG00000020129	NCDN	360	276	262	200	325	218	340	165	315.766	0.0826744	0.0972474	0.850145	0.395244	1
ENSG00000020181	ADGRA2	394	332	334	280	364	292	445	267	420.691	-0.0149794	0.0817284	-0.183282	0.854577	1
ENSG00000020219	CCT8L1P	0	1	0	0	0	0	0	1	0.252841	-0.00411251	3.50942	-0.00117185	0.999065	1
ENSG00000020256	ZFP64	526	291	426	285	509	235	482	283	455.152	0.0464063	0.0777267	0.597044	0.550478	1
ENSG00000020426	MNAT1	582	413	466	981	699	356	630	1382	733.319	-0.273412	0.137285	-1.99157	0.0464181	1
ENSG00000020577	SAMD4A	9	10	3	1	8	10	16	3	8.16007	-0.689106	0.500917	-1.37569	0.168918	1
ENSG00000020633	RUNX3	859	476	587	365	862	437	724	315	673.697	-0.00229189	0.0735756	-0.0311501	0.97515	1
ENSG00000020922	MRE11A	862	660	667	972	924	591	847	1013	925.512	-0.0951852	0.0744678	-1.27821	0.201177	1
ENSG00000021300	PLEKHB1	14	2	7	8	11	8	8	9	9.21912	-0.265054	0.440319	-0.601959	0.547202	1
ENSG00000021355	SERPINB1	1372	962	1121	1164	1465	887	1389	1146	1513.55	-0.0713099	0.0521413	-1.36763	0.171429	1
ENSG00000021461	CYP3A43	0	0	0	0	0	0	0	0	0.0536336	0	5.94781	0	1	1
ENSG00000021488	SLC7A9	0	0	1	0	0	0	1	0	0.266099	-0.00411762	2.81725	-0.00146158	0.998834	1
ENSG00000021574	SPAST	535	475	474	381	616	482	522	449	582.455	-0.151496	0.0726439	-2.08547	0.037027	1
ENSG00000021645	NRXN3	11	7	9	9	10	5	10	5	11.3039	0.290933	0.41493	0.701161	0.483203	1
ENSG00000021762	OSBPL5	2294	1491	1671	1195	2158	1238	1956	987	1776.74	0.0928366	0.086643	1.07148	0.283951	1
ENSG00000021776	AQR	2410	1532	1997	1468	2462	1567	2355	1355	2269.1	-0.0500463	0.0598853	-0.835703	0.403322	1
ENSG00000021826	CPS1	11	11	10	10	15	4	6	7	10.837	0.440706	0.411148	1.07189	0.283769	1
ENSG00000021852	C8B	0	0	0	0	0	0	0	0	0
ENSG00000022267	FHL1	15	18	10	12	18	9	14	10	15.9792	0.14702	0.353015	0.41647	0.677066	1
ENSG00000022277	RTFDC1	2516	2057	1963	2060	2541	1815	2420	2149	2421.78	-0.0544279	0.0502929	-1.08222	0.279155	1
ENSG00000022355	GABRA1	0	0	1	0	0	0	0	0	0.131055	0.717157	5.94781	0.120575	0.904028	1
ENSG00000022556	NLRP2	485	321	425	280	467	319	445	235	429.338	0.0590663	0.0828076	0.713295	0.475663	1
ENSG00000022567	SLC45A4	632	429	389	328	582	376	504	300	554.452	0.0135681	0.0779016	0.17417	0.861732	1
ENSG00000022840	RNF10	2365	1656	1828	1329	2485	1526	2193	1280	2132.52	-0.0441336	0.0492201	-0.896659	0.369901	1
ENSG00000022976	ZNF839	193	120	127	97	181	94	140	96	156.267	0.0850424	0.124487	0.683142	0.494517	1
ENSG00000023041	ZDHHC6	1345	949	1101	896	1333	861	1314	872	1196.89	-0.0208998	0.0712645	-0.293271	0.769315	1
ENSG00000023171	GRAMD1B	1476	822	1120	628	1538	819	1399	602	1211.72	-0.084199	0.0748106	-1.1255	0.260379	1
ENSG00000023191	RNH1	3346	2927	2790	2997	3446	2437	3207	2696	3350.87	0.0407361	0.062032	0.656695	0.511377	1
ENSG00000023228	NDUFS1	3185	2333	2553	1969	3278	2184	3016	2028	3088.29	-0.0596811	0.0441575	-1.35155	0.176519	1
ENSG00000023287	RB1CC1	1222	833	1007	977	1182	838	1131	1090	1228.25	-0.073699	0.0808534	-0.911513	0.362025	1
ENSG00000023318	ERP44	2304	1371	1971	1878	2594	1260	2138	1976	2135.6	-0.0669872	0.0610014	-1.09813	0.272149	1
ENSG00000023330	ALAS1	2270	1166	1750	1248	2475	1056	2162	1121	1916.91	-0.0442512	0.0424906	-1.04144	0.297673	1
ENSG00000023445	BIRC3	13	16	14	18	17	7	18	31	19.1477	-0.225885	0.30685	-0.736142	0.461644	1
ENSG00000023516	AKAP11	1342	842	844	531	1156	923	1015	513	1145.57	-0.0347552	0.110334	-0.315	0.752762	1
ENSG00000023572	GLRX2	559	567	447	513	607	484	563	481	630.694	-0.0337361	0.14808	-0.227823	0.819784	1
ENSG00000023608	SNAPC1	253	185	185	321	226	131	250	344	270.349	0.0102323	0.139266	0.0734731	0.94143	1
ENSG00000023697	DERA	607	491	513	551	669	418	609	566	614.994	-0.0582427	0.0685991	-0.84903	0.395864	1
ENSG00000023734	STRAP	2284	2011	1628	1382	2296	1751	1888	1430	2031.85	-0.0203198	0.0509602	-0.398739	0.690086	1
ENSG00000023839	ABCC2	25	17	19	10	19	7	22	14	22.2868	0.195359	0.308544	0.633165	0.526626	1
ENSG00000023892	DEF6	1734	1239	1273	1328	1657	976	1504	1162	1584.6	0.0869403	0.0640407	1.35758	0.174597	1
ENSG00000023902	PLEKHO1	78	57	53	38	69	50	84	54	83.7021	-0.16775	0.160192	-1.04718	0.295015	1
ENSG00000023909	GCLM	757	736	543	360	731	646	653	400	721.482	-0.0355897	0.0719208	-0.494846	0.620709	1
ENSG00000024048	UBR2	1848	1197	1468	999	1865	1158	1679	945	1648.37	-0.0219847	0.0770101	-0.285478	0.775278	1
ENSG00000024422	EHD2	210	88	140	69	156	79	144	75	135.325	0.15581	0.128032	1.21696	0.22362	1
ENSG00000024526	DEPDC1	770	576	565	503	863	552	616	519	728.994	-0.0759879	0.085667	-0.887014	0.375071	1
ENSG00000024862	CCDC28A	496	358	422	569	512	330	514	564	533.427	-0.0551631	0.110707	-0.498282	0.618285	1
ENSG00000025039	RRAGD	291	194	257	295	321	196	311	297	340.335	-0.112026	0.103617	-1.08115	0.27963	1
ENSG00000025156	HSF2	876	625	754	974	962	533	967	1137	973.631	-0.138219	0.0872882	-1.58348	0.113311	1
ENSG00000025293	PHF20	1190	858	856	708	1142	755	1051	709	1051.95	-0.0168263	0.0674849	-0.249334	0.803103	1
ENSG00000025423	HSD17B6	18	26	27	14	25	10	20	20	22.6377	0.19978	0.279174	0.715611	0.474232	1
ENSG00000025434	NR1H3	136	97	117	106	126	88	118	77	124.9	0.170396	0.127482	1.33663	0.181344	1
ENSG00000025708	TYMP	139	166	114	153	154	143	114	132	179.708	0.0656448	0.127608	0.514425	0.606955	1
ENSG00000025770	NCAPH2	1257	1296	1048	1096	1279	984	1149	896	1260.26	0.131532	0.0667754	1.96977	0.0488647	1
ENSG00000025772	TOMM34	692	407	630	556	750	372	803	557	681.772	-0.0910966	0.0926294	-0.983452	0.325385	1
ENSG00000025796	SEC63	7293	4641	5997	5018	7534	4533	6933	5178	6735.16	-0.0703708	0.0477238	-1.47454	0.140336	1
ENSG00000025800	KPNA6	1349	897	990	703	1347	823	1222	682	1178.01	-0.0372542	0.0757572	-0.491758	0.622891	1
ENSG00000026025	VIM	6970	3557	6330	7845	7777	3188	7347	8109	7288.83	-0.0731238	0.053241	-1.37345	0.169613	1
ENSG00000026036	RTEL1-TNFRSF6B	41	39	35	21	30	35	34	12	40.9307	0.306291	0.240484	1.27364	0.20279	1
ENSG00000026103	FAS	71	23	33	26	62	28	62	32	46.4706	-0.266809	0.216807	-1.23063	0.218462	1
ENSG00000026297	RNASET2	1570	1261	1249	1139	1595	985	1358	1107	1372.59	0.0568174	0.0623838	0.910773	0.362415	1
ENSG00000026508	CD44	128	67	96	77	140	76	101	89	110.177	-0.136722	0.129725	-1.05394	0.291909	1
ENSG00000026559	KCNG1	16	5	14	25	15	8	18	24	24.6729	-0.119602	0.374068	-0.319735	0.749169	1
ENSG00000026652	AGPAT4	116	79	79	65	96	61	100	38	106.126	0.234938	0.158114	1.48587	0.137313	1
ENSG00000026751	SLAMF7	1	1	0	0	2	0	3	4	1.51205	-2.13961	1.26689	-1.68887	0.0912441	1
ENSG00000026950	BTN3A1	140	50	90	86	105	67	113	99	114.832	-0.0833249	0.147561	-0.564682	0.57229	1
ENSG00000027001	MIPEP	307	268	231	255	345	265	287	250	311.968	-0.112419	0.0955223	-1.17689	0.239239	1
ENSG00000027075	PRKCH	8	10	12	15	10	9	11	9	14.269	0.211123	0.373764	0.564858	0.57217	1
ENSG00000027644	INSRR	0	1	0	0	0	0	0	0	0.129884	0.717165	5.94781	0.120576	0.904027	1
ENSG00000027697	IFNGR1	1211	923	939	953	1247	829	1100	1089	1294.08	-0.0823161	0.0881927	-0.933367	0.350631	1
ENSG00000027847	B4GALT7	156	138	118	157	163	108	157	135	162.73	0.029772	0.121188	0.245669	0.805939	1
ENSG00000027869	SH2D2A	7	5	8	1	10	11	8	6	7.70917	-0.771624	0.487453	-1.58297	0.113428	1
ENSG00000028116	VRK2	270	229	211	258	256	207	294	244	295.489	-0.051017	0.0963727	-0.529372	0.596547	1
ENSG00000028137	TNFRSF1B	1115	757	783	664	1115	686	911	601	991.834	0.0138475	0.0654879	0.211451	0.832535	1
ENSG00000028203	VEZT	491	315	432	474	575	281	520	476	523.954	-0.0957451	0.0847714	-1.12945	0.258708	1
ENSG00000028277	POU2F2	861	462	839	611	926	365	884	510	793.016	0.0961927	0.0801878	1.19959	0.230297	1
ENSG00000028310	BRD9	1783	1334	1419	1108	1851	1182	1504	1095	1583.47	0.0114119	0.0553248	0.20627	0.83658	1
ENSG00000028528	SNX1	2607	1742	2131	1629	2637	1599	2508	1517	2370.23	-0.0109533	0.0374101	-0.29279	0.769683	1
ENSG00000028839	TBPL1	274	211	203	250	303	223	235	264	288.271	-0.133683	0.100877	-1.32521	0.185103	1
ENSG00000029153	ARNTL2	321	264	221	193	342	268	261	254	299.264	-0.186632	0.0926212	-2.01501	0.0439041	1
ENSG00000029363	BCLAF1	6325	4224	4957	4606	6398	4032	5854	4901	5806.61	-0.0732555	0.0672141	-1.08988	0.275765	1
ENSG00000029364	SLC39A9	2299	1540	1864	1766	2318	1320	2383	1815	2282.97	-0.0515486	0.0519906	-0.991498	0.321442	1
ENSG00000029534	ANK1	132	87	104	106	117	77	145	94	133.68	0.00919358	0.135783	0.0677078	0.946018	1
ENSG00000029559	IBSP	0	0	0	0	0	0	0	0	0.0646785	0	5.94781	0	1	1
ENSG00000029639	TFB1M	268	248	211	226	293	204	239	220	273.618	-0.00145248	0.0957238	-0.0151736	0.987894	1
ENSG00000029725	RABEP1	852	530	618	511	745	531	747	606	768.189	-0.0789295	0.0819372	-0.963293	0.3354	1
ENSG00000029993	HMGB3	2478	2099	1874	1577	2549	1808	2158	1533	2148.3	-0.000222505	0.0762888	-0.00291662	0.997673	1
ENSG00000030066	NUP160	2638	2242	2032	1307	2673	2111	2421	1363	2450.97	-0.0617749	0.0653328	-0.945542	0.344382	1
ENSG00000030110	BAK1	517	479	430	470	603	427	522	361	571.631	0.00415872	0.0837024	0.0496846	0.960374	1
ENSG00000030304	MUSK	0	0	0	0	0	0	1	1	0.247418	-1.68058	3.5242	-0.476867	0.633457	1
ENSG00000030419	IKZF2	36	20	18	24	27	24	33	14	32.7731	0.0234955	0.26934	0.0872336	0.930486	1
ENSG00000030582	GRN	4668	2291	3640	3807	4592	2183	4029	2986	3990.42	0.070225	0.0653924	1.0739	0.282867	1
ENSG00000031003	FAM13B	1222	737	849	744	1188	662	1109	712	1124.5	-0.0304879	0.090727	-0.33604	0.73684	1
ENSG00000031081	ARHGAP31	37	38	41	18	43	38	42	17	44.9264	-0.0460004	0.231494	-0.198711	0.842489	1
ENSG00000031691	CENPQ	735	498	534	1269	806	466	753	1586	879.5	-0.23202	0.150279	-1.54393	0.122606	1
ENSG00000031698	SARS	1783	1080	1741	2015	1887	947	2134	2129	2070.94	-0.0753301	0.107106	-0.703322	0.481855	1
ENSG00000031823	RANBP3	1640	1010	1228	951	1691	871	1561	890	1396.64	-0.0250168	0.0571102	-0.438045	0.661354	1
ENSG00000032219	ARID4A	1154	715	850	786	1071	702	1045	817	1071.54	-0.0552403	0.0832731	-0.663364	0.507098	1
ENSG00000032389	TSSC1	597	497	557	683	590	419	649	703	661.287	-0.00659085	0.0983007	-0.0670478	0.946544	1
ENSG00000032444	PNPLA6	633	584	476	490	574	450	528	354	601.047	0.205331	0.069641	2.94842	0.00319404	1
ENSG00000032742	IFT88	425	274	371	528	406	288	471	634	475.491	-0.167799	0.115074	-1.45818	0.14479	1
ENSG00000033011	ALG1	268	215	268	278	278	184	280	271	290.655	0.0324243	0.121475	0.266922	0.789529	1
ENSG00000033030	ZCCHC8	839	485	658	516	788	430	837	534	771.653	-0.0317469	0.138122	-0.229848	0.81821	1
ENSG00000033050	ABCF2	308	252	244	195	292	230	307	164	274.268	0.0238971	0.107549	0.222198	0.82416	1
ENSG00000033100	CHPF2	745	705	619	477	714	561	732	387	705.07	0.101418	0.0751854	1.3489	0.177368	1
ENSG00000033122	LRRC7	12	9	7	7	9	5	7	7	11.0416	0.331415	0.414479	0.799595	0.423945	1
ENSG00000033170	FUT8	450	317	370	322	472	271	475	389	437.384	-0.128724	0.0786623	-1.63642	0.101752	1
ENSG00000033178	UBA6	1156	975	861	780	1110	890	986	796	1104.52	-0.010858	0.0652559	-0.166391	0.867849	1
ENSG00000033327	GAB2	726	369	704	552	747	346	823	480	748.399	0.00237111	0.109528	0.0216484	0.982728	1
ENSG00000033627	ATP6V0A1	1049	614	993	562	989	573	1091	496	959.482	0.0576801	0.0536896	1.07432	0.282677	1
ENSG00000033800	PIAS1	2563	1240	1957	1375	2600	1167	2545	1491	2225.35	-0.109257	0.0673571	-1.62206	0.104791	1
ENSG00000033867	SLC4A7	375	310	310	275	395	353	341	239	405.054	-0.0574501	0.122609	-0.468563	0.639382	1
ENSG00000034053	APBA2	587	406	448	339	544	344	509	359	517.056	0.0248407	0.0692088	0.358923	0.719653	1
ENSG00000034152	MAP2K3	249	271	230	168	298	205	225	168	244.508	0.0486752	0.125703	0.387225	0.69859	1
ENSG00000034239	EFCAB1	0	0	0	0	0	0	0	0	0
ENSG00000034510	TMSB10	3505	2288	3122	4292	3906	1829	4036	4083	3642.55	-0.0356986	0.102334	-0.348845	0.727206	1
ENSG00000034533	ASTE1	159	106	136	146	190	106	168	162	166.364	-0.185866	0.10954	-1.69679	0.0897365	1
ENSG00000034677	RNF19A	744	526	660	645	774	532	780	681	807.847	-0.0996868	0.0676674	-1.47319	0.1407	1
ENSG00000034693	PEX3	205	193	156	198	227	151	211	212	236.47	-0.0871103	0.101401	-0.859068	0.390303	1
ENSG00000034713	GABARAPL2	1050	1182	856	1345	1081	1079	1034	1353	1222.17	-0.0542574	0.0784971	-0.691202	0.489438	1
ENSG00000034971	MYOC	0	0	0	0	0	0	0	0	0.0297637	0	5.94781	0	1	1
ENSG00000035115	SH3YL1	315	264	263	260	302	248	319	237	325.414	-0.00357542	0.0905289	-0.0394948	0.968496	1
ENSG00000035141	FAM136A	1024	785	881	669	1116	683	972	674	913.653	-0.0204826	0.0791169	-0.258891	0.795719	1
ENSG00000035403	VCL	2126	1190	1532	933	2175	1198	2018	973	1733.01	-0.128852	0.0889666	-1.44832	0.147528	1
ENSG00000035499	DEPDC1B	666	510	494	637	699	465	640	755	690.528	-0.147569	0.102735	-1.4364	0.150888	1
ENSG00000035664	DAPK2	4	2	2	2	2	0	2	0	2.49603	1.37371	0.955871	1.43713	0.150681	1
ENSG00000035681	NSMAF	1812	1096	1353	1107	1895	977	1721	1116	1633.18	-0.069581	0.0496147	-1.40243	0.160787	1
ENSG00000035687	ADSS	1329	1079	1039	1140	1425	1063	1249	1203	1339.21	-0.109996	0.0565203	-1.94613	0.0516391	1
ENSG00000035720	STAP1	11	8	7	25	17	0	9	19	14.4449	0.200237	0.413288	0.484499	0.628032	1
ENSG00000035862	TIMP2	804	493	627	451	793	491	681	405	717.554	0.0122848	0.0800678	0.15343	0.878059	1
ENSG00000035928	RFC1	2291	1481	1729	1251	2374	1410	2161	1280	2030.15	-0.0862388	0.0644821	-1.33741	0.18109	1
ENSG00000036054	TBC1D23	992	693	765	1046	1026	701	971	1267	1045.24	-0.181818	0.0941747	-1.93065	0.0535264	1
ENSG00000036257	CUL3	2527	1725	1897	1360	2699	1578	2381	1579	2246.95	-0.128775	0.0627445	-2.05237	0.0401334	1
ENSG00000036448	MYOM2	3	5	4	6	2	0	0	5	4.05295	1.38592	0.743506	1.86403	0.0623171	1
ENSG00000036473	OTC	0	0	0	0	0	0	0	0	0
ENSG00000036530	CYP46A1	9	2	14	3	14	6	17	4	10.2974	-0.516244	0.431134	-1.19741	0.231147	1
ENSG00000036549	ZZZ3	1347	910	1125	1170	1298	841	1275	1222	1391.21	-0.0237617	0.0722383	-0.328935	0.742205	1
ENSG00000036565	SLC18A1	0	0	1	0	0	0	0	0	0.492304	0.717204	2.21369	0.323986	0.745948	1
ENSG00000036672	USP2	190	98	119	76	170	87	157	60	197.416	0.0495298	0.111814	0.442967	0.65779	1
ENSG00000036828	CASR	6	0	3	2	1	0	2	2	2.52178	1.12564	0.965986	1.16527	0.243909	1
ENSG00000037042	TUBG2	144	76	152	118	164	75	158	97	149.186	0.0181571	0.131879	0.137681	0.890493	1
ENSG00000037241	RPL26L1	244	188	258	596	336	176	328	688	376.901	-0.235993	0.168981	-1.39656	0.162545	1
ENSG00000037280	FLT4	0	1	1	1	0	1	1	0	0.546978	0.609991	1.78551	0.341634	0.732626	1
ENSG00000037474	NSUN2	3935	2972	2944	1969	4103	2882	3660	2048	3510.2	-0.0990694	0.0562535	-1.76113	0.0782172	1
ENSG00000037637	FBXO42	582	393	476	376	642	364	586	322	556.91	-0.037182	0.0729197	-0.509903	0.610119	1
ENSG00000037749	MFAP3	252	251	185	159	274	282	241	185	289.437	-0.223141	0.0991995	-2.24941	0.0244863	1
ENSG00000037757	MRI1	248	178	233	140	238	144	239	154	218.731	0.0510884	0.106606	0.479227	0.631777	1
ENSG00000037897	METTL1	225	141	188	137	258	100	230	135	192.904	-0.0210211	0.106368	-0.197627	0.843337	1
ENSG00000037965	HOXC8	0	0	9	4	0	4	0	1	2.39947	0.946252	1.08297	0.873756	0.382251	1
ENSG00000038002	AGA	559	436	525	824	613	379	595	799	706.072	-0.0236707	0.114018	-0.207605	0.835538	1
ENSG00000038210	PI4K2B	875	819	706	877	887	756	780	1031	938.456	-0.0793369	0.0871817	-0.910019	0.362813	1
ENSG00000038219	BOD1L1	1656	892	1101	571	1473	817	1328	555	1366.56	0.0186301	0.129306	0.144078	0.885439	1
ENSG00000038274	MAT2B	1452	1142	1328	1654	1480	1091	1601	1753	1596.21	-0.085709	0.0773018	-1.10876	0.267534	1
ENSG00000038295	TLL1	0	0	0	0	0	0	0	0	0
ENSG00000038358	EDC4	2144	1410	1434	934	2003	1166	1757	859	1710.63	0.0478402	0.0643336	0.743627	0.457102	1
ENSG00000038382	TRIO	37	35	28	27	40	32	39	24	52.156	-0.0840959	0.210915	-0.39872	0.6901	1
ENSG00000038427	VCAN	18	5	3	11	6	6	18	12	12.1103	-0.33154	0.483533	-0.685663	0.492926	1
ENSG00000038532	CLEC16A	664	418	469	297	638	368	594	244	561.611	0.0334184	0.0795273	0.420213	0.67433	1
ENSG00000038945	MSR1	0	0	0	0	0	0	0	0	0.026998	0	5.94781	0	1	1
ENSG00000039068	CDH1	1	0	1	0	0	0	1	0	0.334462	0.690082	2.44329	0.282439	0.777607	1
ENSG00000039123	SKIV2L2	3106	2566	2619	2735	3148	2619	3107	2882	3245.6	-0.0960012	0.0694519	-1.38227	0.166889	1
ENSG00000039139	DNAH5	0	0	0	0	0	0	0	0	0.0167248	0	5.94781	0	1	1
ENSG00000039319	ZFYVE16	632	527	478	461	583	523	644	549	691.037	-0.143099	0.090796	-1.57605	0.115015	1
ENSG00000039523	FAM65A	363	254	306	224	362	222	360	194	332.43	0.0334537	0.0931275	0.359225	0.719427	1
ENSG00000039537	C6	0	0	0	0	0	0	0	0	0.0320897	0	5.94781	0	1	1
ENSG00000039560	RAI14	76	37	72	34	70	42	74	45	76.4449	-0.0726992	0.173378	-0.419311	0.674989	1
ENSG00000039600	SOX30	1	0	0	0	0	0	0	0	0.0833997	0.715979	5.94773	0.120379	0.904183	1
ENSG00000039650	PNKP	433	319	317	322	412	247	382	270	379.61	0.0976266	0.0745588	1.30939	0.190402	1
ENSG00000039987	BEST2	0	0	2	0	0	0	0	0	0.310371	1.19889	5.94244	0.201751	0.840111	1
ENSG00000040199	PHLPP2	154	99	95	54	120	104	111	65	127.411	-0.0104436	0.134027	-0.0779213	0.937891	1
ENSG00000040275	SPDL1	1309	932	930	1052	1424	797	1192	1180	1247.02	-0.112168	0.0950191	-1.18048	0.237809	1
ENSG00000040341	STAU2	1679	949	1322	1089	1713	900	1656	1176	1465.06	-0.0992735	0.0587827	-1.68882	0.0912538	1
ENSG00000040487	PQLC2	633	548	531	463	586	457	505	388	614.887	0.170667	0.0791946	2.15503	0.0311595	1
ENSG00000040531	CTNS	145	98	127	97	135	89	147	92	133.049	0.0276966	0.117039	0.236644	0.812933	1
ENSG00000040608	RTN4R	38	45	32	26	34	50	37	17	39.5695	0.0388552	0.216741	0.17927	0.857725	1
ENSG00000040633	PHF23	619	407	536	499	692	356	630	527	578.708	-0.0770439	0.0743431	-1.03633	0.300048	1
ENSG00000040731	CDH10	0	0	0	0	1	0	0	1	0.168067	-1.50022	5.02591	-0.298497	0.765324	1
ENSG00000040933	INPP4A	809	608	578	407	745	546	745	393	782.873	-0.0102125	0.0697367	-0.146443	0.883572	1
ENSG00000041353	RAB27B	0	0	0	0	0	0	0	0	0
ENSG00000041357	PSMA4	5494	3943	4987	11384	6134	3380	6046	13306	7187.84	-0.128973	0.12748	-1.01171	0.311677	1
ENSG00000041515	MYO16	1	0	2	1	0	0	0	0	1.69679	2.46144	1.35545	1.81596	0.0693761	1
ENSG00000041802	LSG1	992	722	729	512	988	645	934	538	898.433	-0.0627898	0.0574674	-1.09262	0.274563	1
ENSG00000041880	PARP3	72	49	66	47	80	39	81	50	76.0112	-0.0684718	0.161382	-0.424285	0.671358	1
ENSG00000041982	TNC	0	2	0	2	0	0	0	0	0.99968	2.39579	1.62441	1.47487	0.140248	1
ENSG00000041988	THAP3	145	124	120	155	177	141	136	129	160.957	-0.098622	0.139158	-0.708705	0.478507	1
ENSG00000042062	FAM65C	0	2	1	2	1	0	1	0	1.48353	1.35421	1.31711	1.02817	0.30387	1
ENSG00000042088	TDP1	975	640	797	570	1000	607	957	664	863.499	-0.108761	0.065017	-1.67281	0.094364	1
ENSG00000042286	AIFM2	145	170	125	103	147	105	160	93	159.078	0.11349	0.129891	0.873729	0.382266	1
ENSG00000042304	C2orf83	0	0	0	0	0	0	0	0	0
ENSG00000042317	SPATA7	125	88	113	135	106	66	130	134	126.112	0.095076	0.144829	0.65647	0.511522	1
ENSG00000042429	MED17	36	63	35	28	39	36	41	22	46.9334	0.222084	0.212637	1.04443	0.296286	1
ENSG00000042445	RETSAT	121	110	108	77	136	71	152	67	128.19	0.0038041	0.134435	0.028297	0.977425	1
ENSG00000042493	CAPG	4364	3384	3814	5430	4547	2991	4315	5112	4672.21	0.00203506	0.0838023	0.024284	0.980626	1
ENSG00000042753	AP2S1	1292	1642	1137	1048	1335	1371	1311	992	1407.52	0.0199453	0.0897512	0.222229	0.824136	1
ENSG00000042781	USH2A	1	0	2	1	0	1	0	0	0.673382	1.73862	1.72684	1.00682	0.314019	1
ENSG00000042813	ZPBP	0	0	0	0	0	0	0	0	0
ENSG00000042832	TG	5	2	6	3	12	1	8	1	5.96128	-0.333211	0.729137	-0.456993	0.647676	1
ENSG00000042980	ADAM28	0	1	1	0	0	2	0	1	4.69819	-0.530337	1.28291	-0.413385	0.679324	1
ENSG00000043039	BARX2	0	0	0	0	0	0	0	0	0.0266025	0	5.94781	0	1	1
ENSG00000043093	DCUN1D1	681	482	507	844	636	509	645	973	758.59	-0.144113	0.0985772	-1.46193	0.143761	1
ENSG00000043143	JADE2	1145	818	847	754	1158	749	1078	669	999.262	-0.0232458	0.0770669	-0.301631	0.762933	1
ENSG00000043355	ZIC2	1287	792	1074	735	1270	715	1314	636	1132.49	0.013513	0.0538976	0.250715	0.802034	1
ENSG00000043462	LCP2	2311	929	1673	1059	2422	867	2101	1088	1858.46	-0.0873859	0.0444517	-1.96586	0.0493147	1
ENSG00000043514	TRIT1	1462	998	1160	1202	1427	925	1380	1235	1407.51	-0.0403134	0.0594561	-0.678037	0.497748	1
ENSG00000043591	ADRB1	84	65	62	57	69	77	68	50	78.951	0.0254348	0.171554	0.148262	0.882136	1
ENSG00000044012	GUCA2B	0	0	0	0	0	0	0	0	0
ENSG00000044090	CUL7	691	465	516	492	670	381	552	355	594.119	0.168163	0.0754388	2.22913	0.0258052	1
ENSG00000044115	CTNNA1	2394	1786	1919	1279	2563	1659	2556	1269	2259.31	-0.103847	0.051732	-2.00741	0.0447061	1
ENSG00000044446	PHKA2	573	345	407	267	531	339	459	159	454.585	0.140825	0.111824	1.25935	0.207904	1
ENSG00000044459	CNTLN	1145	658	816	608	1164	695	1016	672	996.956	-0.138392	0.075373	-1.83609	0.0663443	1
ENSG00000044524	EPHA3	1	0	0	3	0	0	0	2	0.797432	0.885396	1.69948	0.52098	0.602381	1
ENSG00000044574	HSPA5	11860	8243	7343	4705	11892	7184	8433	4974	8786.33	-0.0243042	0.0774895	-0.313645	0.753791	1
ENSG00000046604	DSG2	12	8	7	7	4	8	8	3	9.19442	0.602893	0.467837	1.28868	0.197509	1
ENSG00000046647	GEMIN8	166	154	150	153	188	136	172	150	182.857	-0.0453515	0.104228	-0.435117	0.663477	1
ENSG00000046651	OFD1	2184	1283	1651	1529	2174	1120	2002	1503	1949.14	-0.0187612	0.0659486	-0.284482	0.776041	1
ENSG00000046653	GPM6B	353	281	271	311	295	223	309	318	341.395	0.086659	0.0801978	1.08057	0.27989	1
ENSG00000046774	MAGEC2	0	0	0	0	0	0	0	0	0
ENSG00000046889	PREX2	0	0	0	0	0	0	0	0	0.0175364	0	5.94781	0	1	1
ENSG00000047056	WDR37	837	690	657	457	864	583	789	440	796.377	-0.00773284	0.0811147	-0.0953321	0.924051	1
ENSG00000047188	YTHDC2	676	503	593	429	621	499	694	403	677.179	-0.00414401	0.082677	-0.0501229	0.960024	1
ENSG00000047230	CTPS2	715	464	554	537	745	451	624	564	659.478	-0.0679541	0.0688215	-0.987396	0.323449	1
ENSG00000047249	ATP6V1H	405	436	332	305	391	372	387	301	432.794	0.0201169	0.0814025	0.247129	0.804808	1
ENSG00000047315	POLR2B	4053	2896	2965	2658	3922	2685	3525	2989	3682.77	-0.0684852	0.0606606	-1.12899	0.258902	1
ENSG00000047346	FAM214A	303	182	232	213	275	212	287	196	306.297	-0.0599611	0.133678	-0.44855	0.653756	1
ENSG00000047365	ARAP2	104	66	71	83	111	60	101	63	109.902	-0.0155722	0.187287	-0.0831464	0.933735	1
ENSG00000047410	TPR	8836	4899	5720	3658	8335	4633	6978	3511	7009.25	-0.0185603	0.0776298	-0.239087	0.811038	1
ENSG00000047457	CP	0	0	1	0	1	1	0	0	0.949904	-0.737864	1.6281	-0.453204	0.650402	1
ENSG00000047578	KIAA0556	374	209	253	142	338	170	311	124	279.498	0.0776401	0.102229	0.759474	0.447569	1
ENSG00000047579	DTNBP1	398	241	276	310	377	197	408	291	347.004	-0.0247114	0.10413	-0.237313	0.812414	1
ENSG00000047597	XK	252	230	186	148	257	163	253	144	231.148	0.0094584	0.109065	0.0867225	0.930892	1
ENSG00000047617	ANO2	0	0	0	0	0	0	0	0	0.0647694	0	5.94781	0	1	1
ENSG00000047621	C12orf4	474	343	331	610	496	338	428	698	546.998	-0.161591	0.117631	-1.37372	0.16953	1
ENSG00000047634	SCML1	11	10	3	7	15	8	13	9	11.386	-0.548993	0.402389	-1.36433	0.172463	1
ENSG00000047644	WWC3	27	24	8	7	27	19	16	4	21.2359	0.0423888	0.36692	0.115526	0.908028	1
ENSG00000047648	ARHGAP6	0	0	0	0	0	1	0	1	0.370941	-1.55089	2.27236	-0.682501	0.494922	1
ENSG00000047662	FAM184B	6	3	1	2	3	1	4	1	3.30349	0.404605	0.749372	0.539926	0.589248	1
ENSG00000047849	MAP4	2523	1515	1757	1091	2443	1381	2216	1051	2047.63	-0.0288713	0.0842745	-0.342586	0.73191	1
ENSG00000047932	GOPC	2140	1732	1719	1341	2048	1692	1926	1398	2048.98	-0.0329873	0.0700466	-0.470934	0.637688	1
ENSG00000047936	ROS1	141	80	102	55	121	88	128	44	132.313	0.00528688	0.135318	0.03907	0.968835	1
ENSG00000048028	USP28	432	253	294	182	367	233	342	174	335.475	0.0621356	0.0830655	0.748031	0.454441	1
ENSG00000048052	HDAC9	358	245	300	337	368	217	391	389	417.027	-0.124375	0.118921	-1.04587	0.295623	1
ENSG00000048140	TSPAN17	408	373	321	321	437	271	366	312	401.542	0.047261	0.0844943	0.559339	0.57593	1
ENSG00000048162	NOP16	701	514	492	499	694	408	548	509	568.818	0.0349327	0.0939917	0.371657	0.710148	1
ENSG00000048342	CC2D2A	7	3	8	4	3	3	5	1	6.08346	0.905265	0.606951	1.4915	0.135832	1
ENSG00000048392	RRM2B	794	700	606	573	771	746	820	632	845.086	-0.158723	0.0780835	-2.03273	0.0420799	1
ENSG00000048405	ZNF800	490	301	352	261	463	290	442	318	455.955	-0.110717	0.0862593	-1.28354	0.199302	1
ENSG00000048462	TNFRSF17	1	0	0	0	0	1	0	0	0.215417	-0.00410813	3.64393	-0.00112739	0.9991	1
ENSG00000048471	SNX29	303	176	203	146	234	165	248	137	266.055	0.0781535	0.115658	0.67573	0.499212	1
ENSG00000048540	LMO3	2	2	3	0	1	2	2	0	1.16722	0.485836	1.17872	0.412172	0.680214	1
ENSG00000048544	MRPS10	2540	1789	2120	2361	2768	1559	2741	2649	2593.35	-0.125219	0.0775226	-1.61526	0.106255	1
ENSG00000048545	GUCA1A	0	0	0	0	0	0	0	0	0
ENSG00000048649	RSF1	1444	934	1047	851	1485	950	1375	868	1364.45	-0.124169	0.0888316	-1.3978	0.162173	1
ENSG00000048707	VPS13D	657	466	464	253	619	459	530	238	592.584	-0.00266657	0.133432	-0.0199845	0.984056	1
ENSG00000048740	CELF2	2559	1533	1969	1605	2542	1510	2418	1383	2379.61	-0.0173725	0.0707565	-0.245524	0.80605	1
ENSG00000048828	FAM120A	3159	1983	2274	1534	3211	2069	2714	1381	2736.4	-0.0531476	0.0636184	-0.835413	0.403485	1
ENSG00000048991	R3HDM1	2146	992	1406	791	1985	947	1786	854	1631.03	-0.0630917	0.0678812	-0.929444	0.352659	1
ENSG00000049089	COL9A2	803	665	602	964	702	517	649	702	816.489	0.225937	0.0747386	3.02302	0.00250264	1
ENSG00000049130	KITLG	367	379	262	170	352	327	388	203	351.064	-0.125783	0.103258	-1.21814	0.223173	1
ENSG00000049167	ERCC8	255	207	224	370	257	210	254	475	320.308	-0.164961	0.128132	-1.28743	0.197944	1
ENSG00000049192	ADAMTS6	6	8	4	0	5	6	5	3	5.61556	-0.139296	0.624354	-0.223104	0.823455	1
ENSG00000049239	H6PD	1677	1086	1288	1216	1649	1011	1567	973	1595.59	0.0343845	0.0682978	0.503449	0.614649	1
ENSG00000049245	VAMP3	986	646	868	876	1147	671	963	901	986.511	-0.116456	0.0885911	-1.31453	0.188667	1
ENSG00000049246	PER3	49	33	46	28	48	40	47	26	48.5046	-0.0372545	0.196462	-0.189627	0.849601	1
ENSG00000049247	UTS2	116	57	113	317	161	71	141	359	177.896	-0.311297	0.169648	-1.83496	0.066511	1
ENSG00000049249	TNFRSF9	1	0	0	0	0	0	1	0	0.759427	-0.00412889	1.69586	-0.00243469	0.998057	1
ENSG00000049283	EPN3	0	0	0	0	3	0	0	1	0.401986	-2.17831	2.56853	-0.848078	0.396395	1
ENSG00000049323	LTBP1	2	0	1	1	2	3	1	0	2.2497	-0.610087	1.08834	-0.560567	0.575093	1
ENSG00000049449	RCN1	203	151	188	188	222	165	187	174	211.566	-0.0429703	0.138535	-0.310176	0.756427	1
ENSG00000049540	ELN	0	0	0	0	0	0	0	2	0.191337	-1.30214	4.84984	-0.268492	0.788321	1
ENSG00000049541	RFC2	872	687	641	667	910	587	860	754	803.701	-0.114154	0.0685641	-1.66492	0.0959285	1
ENSG00000049618	ARID1B	2122	1338	1533	843	2022	1247	1826	824	1805.4	-0.0136969	0.0875813	-0.15639	0.875725	1
ENSG00000049656	CLPTM1L	5551	4848	4458	3534	5871	4235	5125	3589	5113.55	-0.0288559	0.0856159	-0.337039	0.736087	1
ENSG00000049759	NEDD4L	52	30	54	17	67	35	60	14	42.2342	-0.153667	0.205928	-0.746219	0.455535	1
ENSG00000049768	FOXP3	8	2	4	5	2	2	7	2	4.614	0.525702	0.654229	0.803545	0.42166	1
ENSG00000049769	PPP1R3F	55	25	27	27	33	21	25	33	37.9149	0.23488	0.221658	1.05965	0.289304	1
ENSG00000049860	HEXB	1760	1204	1361	1673	1719	1154	1439	1835	1651.56	-0.0362573	0.0647602	-0.559869	0.575568	1
ENSG00000049883	PTCD2	230	186	196	200	253	145	233	199	251.411	-0.0141679	0.117864	-0.120205	0.90432	1
ENSG00000050030	KIAA2022	0	0	0	0	0	1	0	0	0.240337	-0.725457	3.18836	-0.227533	0.820009	1
ENSG00000050130	JKAMP	803	519	685	1379	867	499	890	1648	993.545	-0.188179	0.133596	-1.40857	0.158963	1
ENSG00000050165	DKK3	0	0	0	0	0	0	1	0	0.292935	-0.720498	2.78195	-0.25899	0.795643	1
ENSG00000050327	ARHGEF5	12	4	3	6	6	3	6	5	5.95287	0.319249	0.5469	0.583744	0.559393	1
ENSG00000050344	NFE2L3	262	158	201	253	278	134	202	244	240.191	0.035133	0.113793	0.308744	0.757516	1
ENSG00000050393	MCUR1	849	586	679	594	875	498	801	641	784.217	-0.0444231	0.0679662	-0.653606	0.513366	1
ENSG00000050405	LIMA1	685	372	481	358	714	413	589	364	566.483	-0.128133	0.0745269	-1.71928	0.0855634	1
ENSG00000050426	LETMD1	482	379	433	476	483	315	453	429	546.172	0.0811058	0.09368	0.865775	0.386614	1
ENSG00000050438	SLC4A8	24	11	13	9	19	9	16	8	17.9508	0.129603	0.332744	0.389499	0.696907	1
ENSG00000050555	LAMC3	3	1	2	1	1	3	3	2	3.03066	-0.366533	0.849086	-0.43168	0.665974	1
ENSG00000050628	PTGER3	1	0	0	0	0	0	1	0	0.122533	-0.0040503	5.94781	-0.000680973	0.999457	1
ENSG00000050730	TNIP3	1	0	0	0	0	1	1	0	0.655218	-0.720146	1.87254	-0.384583	0.700547	1
ENSG00000050748	MAPK9	1260	874	1042	738	1449	849	1375	807	1216.85	-0.177378	0.049134	-3.61008	0.000306102	0.799765
ENSG00000050767	COL23A1	653	464	429	445	600	374	476	321	547.526	0.17773	0.082947	2.1427	0.0321375	1
ENSG00000050820	BCAR1	512	406	386	337	525	339	434	227	465.265	0.139367	0.0873833	1.59489	0.110737	1
ENSG00000051009	FAM160A2	356	285	288	269	337	262	332	195	375.712	0.106108	0.0871631	1.21735	0.223472	1
ENSG00000051108	HERPUD1	1238	821	1022	970	1192	847	1238	855	1351.41	-0.0236831	0.184363	-0.128459	0.897786	1
ENSG00000051128	HOMER3	2829	2184	2152	2180	2718	1767	2533	1807	2552.22	0.0955986	0.0725359	1.31795	0.187521	1
ENSG00000051180	RAD51	637	538	498	330	682	486	556	331	552.368	-0.0303087	0.0676347	-0.448125	0.654063	1
ENSG00000051341	POLQ	863	621	569	364	780	549	600	283	669.556	0.141263	0.0850929	1.66011	0.0968924	1
ENSG00000051382	PIK3CB	2610	1977	1942	1258	2769	2034	2300	1274	2326.63	-0.100143	0.0636701	-1.57284	0.115756	1
ENSG00000051523	CYBA	6144	4926	4800	5267	6229	3891	5275	4315	5647.52	0.116004	0.0833484	1.3918	0.163984	1
ENSG00000051596	THOC3	138	132	132	178	138	137	152	146	159.981	0.00888125	0.133139	0.0667067	0.946815	1
ENSG00000051620	HEBP2	3441	2726	2988	3856	3776	2381	3728	4197	3732.74	-0.103737	0.072335	-1.43412	0.151538	1
ENSG00000051825	MPHOSPH9	879	534	626	508	787	483	725	512	788.51	0.0219428	0.0695739	0.315389	0.752466	1
ENSG00000052126	PLEKHA5	82	55	80	55	97	58	99	42	89.7716	-0.0866877	0.15267	-0.567812	0.570163	1
ENSG00000052344	PRSS8	2	5	4	3	3	3	2	9	9.99687	-0.562975	0.901748	-0.624316	0.53242	1
ENSG00000052723	SIKE1	3751	2882	3040	2240	3942	2785	3739	2332	3808.96	-0.097361	0.0514506	-1.89232	0.0584485	1
ENSG00000052749	RRP12	809	649	693	487	843	522	760	521	734.14	0.00728562	0.082326	0.0884972	0.929481	1
ENSG00000052795	FNIP2	250	168	128	95	210	152	202	110	198.105	-0.0929448	0.133273	-0.697402	0.485551	1
ENSG00000052802	MSMO1	2118	1677	1982	2649	2414	1530	2310	2645	2667.13	-0.074263	0.0657977	-1.12866	0.259043	1
ENSG00000052841	TTC17	2315	1330	1819	1392	2247	1214	2178	1317	2087.1	-0.00442132	0.0560224	-0.0789205	0.937096	1
ENSG00000052850	ALX4	12	7	12	12	8	11	9	9	13.013	0.208121	0.383581	0.542573	0.587424	1
ENSG00000053108	FSTL4	0	0	0	0	0	0	0	0	0.0738039	0	5.94781	0	1	1
ENSG00000053254	FOXN3	2013	1289	1390	948	1985	1223	1779	835	1818.74	-0.0243146	0.0928798	-0.261786	0.793487	1
ENSG00000053328	METTL24	0	0	0	0	0	0	0	0	0.0561579	0	5.94781	0	1	1
ENSG00000053371	AKR7A2	1219	1196	1056	1173	1228	1010	1257	1049	1332.33	0.033497	0.0796845	0.42037	0.674215	1
ENSG00000053372	MRTO4	1345	1192	1076	1217	1477	992	1287	1258	1297.48	-0.0485188	0.078194	-0.620493	0.534933	1
ENSG00000053438	NNAT	7	5	6	2	8	7	4	0	8.11135	0.108637	0.558543	0.1945	0.845784	1
ENSG00000053501	USE1	420	369	341	387	476	294	425	350	414.558	-0.0129225	0.0897343	-0.144008	0.885494	1
ENSG00000053524	MCF2L2	17	15	18	13	18	20	17	11	21.0774	-0.0597534	0.310898	-0.192196	0.847588	1
ENSG00000053702	NRIP2	16	11	10	4	8	7	11	3	13.2708	0.494723	0.405456	1.22017	0.222402	1
ENSG00000053747	LAMA3	48	36	26	13	38	26	47	16	39.7146	-0.0383342	0.220369	-0.173954	0.861901	1
ENSG00000053770	AP5M1	1148	814	1030	1122	1156	816	1181	1311	1269.52	-0.113954	0.0835618	-1.36371	0.172658	1
ENSG00000053900	ANAPC4	687	537	613	538	657	497	613	601	659.43	0.00588729	0.0864349	0.0681124	0.945696	1
ENSG00000053918	KCNQ1	163	96	100	148	151	94	123	105	148.525	0.0988067	0.12881	0.767072	0.443039	1
ENSG00000054116	TRAPPC3	928	698	843	867	991	652	932	863	933.825	-0.036552	0.0972973	-0.375673	0.70716	1
ENSG00000054118	THRAP3	4636	2456	3658	2611	4786	2442	4509	2719	3950.28	-0.101148	0.0538678	-1.8777	0.0604219	1
ENSG00000054148	PHPT1	931	832	792	900	960	641	949	772	959.566	0.071711	0.0850567	0.843096	0.399175	1
ENSG00000054179	ENTPD2	1	0	0	0	0	0	0	0	0.40136	0.694522	2.38855	0.290771	0.771226	1
ENSG00000054219	LY75	271	190	192	179	266	185	222	144	245.201	0.0359635	0.101139	0.355586	0.722151	1
ENSG00000054267	ARID4B	1589	1031	1145	881	1482	968	1363	894	1439.34	-0.019452	0.0974915	-0.199525	0.841852	1
ENSG00000054277	OPN3	71	113	62	67	101	117	75	63	94.5144	-0.207604	0.147424	-1.40821	0.159069	1
ENSG00000054282	SDCCAG8	963	591	753	879	1003	524	990	892	925.608	-0.0799855	0.0877381	-0.91164	0.361958	1
ENSG00000054356	PTPRN	0	0	0	0	0	0	0	0	0.062104	0	5.94781	0	1	1
ENSG00000054392	HHAT	29	18	21	28	16	18	17	22	28.0574	0.386549	0.269345	1.43514	0.151247	1
ENSG00000054523	KIF1B	697	465	509	264	606	462	582	286	637.921	-0.0143243	0.10729	-0.133509	0.893791	1
ENSG00000054598	FOXC1	31	9	15	4	21	9	15	7	19.2407	0.150856	0.34265	0.440262	0.659747	1
ENSG00000054611	TBC1D22A	441	315	329	327	422	259	427	293	406.652	0.0263504	0.082332	0.32005	0.74893	1
ENSG00000054654	SYNE2	119	68	97	27	120	73	102	35	97.5144	-0.0833704	0.158965	-0.524458	0.59996	1
ENSG00000054690	PLEKHH1	705	372	518	279	575	405	581	211	543.914	0.0875588	0.111983	0.781896	0.434276	1
ENSG00000054793	ATP9A	2	3	3	3	1	4	4	1	2.79481	0.214397	0.831418	0.257869	0.796508	1
ENSG00000054796	SPO11	0	0	0	0	1	0	0	0	0.0295407	-0.725348	5.94781	-0.121952	0.902937	1
ENSG00000054803	CBLN4	0	0	0	0	0	0	0	0	0
ENSG00000054938	CHRDL2	1	0	1	0	1	0	0	0	0.416308	0.64157	2.06932	0.310039	0.756531	1
ENSG00000054965	FAM168A	769	537	551	393	763	485	720	360	697.798	-0.0311191	0.075078	-0.41449	0.678515	1
ENSG00000054967	RELT	309	265	244	225	303	195	273	191	323.471	0.128046	0.0902988	1.41802	0.156184	1
ENSG00000054983	GALC	658	514	569	553	664	461	673	566	707.371	-0.0363998	0.0673938	-0.540106	0.589124	1
ENSG00000055044	NOP58	2462	1994	2077	2666	2554	1729	2522	2845	2622.11	-0.0636133	0.0699482	-0.909434	0.363121	1
ENSG00000055070	SZRD1	1865	1226	1607	1291	1958	1102	1858	1084	1742.09	0.025257	0.0577404	0.437423	0.661805	1
ENSG00000055118	KCNH2	397	349	429	309	384	298	502	264	420.505	0.0602978	0.111508	0.54075	0.58868	1
ENSG00000055130	CUL1	1622	1108	1310	908	1697	971	1479	941	1423.98	-0.0270376	0.0624399	-0.433018	0.665002	1
ENSG00000055147	FAM114A2	374	324	275	359	419	292	392	360	402.645	-0.132488	0.0946291	-1.40007	0.161491	1
ENSG00000055163	CYFIP2	1	1	1	1	0	0	0	0	1.0725	2.42278	1.44294	1.67906	0.0931411	1
ENSG00000055208	TAB2	3289	1800	2474	1729	3250	1779	3088	1750	2923.68	-0.0775072	0.0712089	-1.08845	0.276398	1
ENSG00000055211	GINM1	663	571	486	502	692	529	579	545	635.324	-0.0839756	0.0751816	-1.11697	0.264007	1
ENSG00000055332	EIF2AK2	1820	1039	1229	936	1798	964	1475	920	1637.03	-0.0299834	0.0808563	-0.370824	0.710769	1
ENSG00000055483	USP36	1116	763	835	541	1106	659	1015	496	975.178	0.0133699	0.0803676	0.166359	0.867875	1
ENSG00000055609	KMT2C	1544	852	1028	537	1400	809	1233	462	1253.5	0.0375093	0.122157	0.307058	0.758799	1
ENSG00000055732	MCOLN3	243	159	237	175	215	149	240	170	237.078	0.0783432	0.116435	0.672851	0.501042	1
ENSG00000055813	CCDC85A	0	0	0	0	0	0	0	0	0
ENSG00000055917	PUM2	3980	2977	3097	2710	3959	3073	3682	2511	3844.16	-0.0480083	0.0594328	-0.807774	0.419221	1
ENSG00000055950	MRPL43	476	342	461	399	495	301	553	395	473.35	-0.035469	0.0974083	-0.364127	0.715763	1
ENSG00000055955	ITIH4	1	2	4	0	0	3	5	0	2.44966	-0.171341	0.968607	-0.176894	0.859592	1
ENSG00000055957	ITIH1	4	0	1	2	1	0	1	1	1.55373	1.12459	1.12348	1.00098	0.316835	1
ENSG00000056050	HPF1	525	347	430	651	555	306	520	658	521.648	-0.058274	0.0855668	-0.681035	0.495849	1
ENSG00000056097	ZFR	10258	6318	8181	14715	10806	6079	10306	17696	11772	-0.171396	0.0981265	-1.74668	0.0806929	1
ENSG00000056277	ZNF280C	244	137	145	135	220	135	215	172	213.694	-0.166485	0.123577	-1.34722	0.177911	1
ENSG00000056291	NPFFR2	0	0	0	0	0	0	0	0	0
ENSG00000056487	PHF21B	0	0	0	0	0	0	0	0	0.0291949	0	5.94781	0	1	1
ENSG00000056558	TRAF1	33	24	38	29	18	21	31	17	33.8766	0.507357	0.295883	1.71472	0.0863961	1
ENSG00000056586	RC3H2	981	818	678	553	937	841	807	530	969.681	-0.0443864	0.0724524	-0.612629	0.540122	1
ENSG00000056736	IL17RB	25	12	10	7	12	19	17	10	19.0359	-0.135807	0.324622	-0.418354	0.675688	1
ENSG00000056972	TRAF3IP2	564	345	437	276	554	282	554	323	493.864	-0.0575869	0.0907723	-0.634411	0.525813	1
ENSG00000056998	GYG2	701	558	521	373	694	497	609	338	603.715	0.0174501	0.0688469	0.253462	0.799911	1
ENSG00000057019	DCBLD2	338	245	241	202	355	254	332	199	323.37	-0.146071	0.0986293	-1.48101	0.138603	1
ENSG00000057149	SERPINB3	0	0	0	0	0	0	0	0	0
ENSG00000057252	SOAT1	1727	1439	1467	1312	1717	1356	1736	1290	1824.82	-0.035002	0.0560323	-0.624675	0.532184	1
ENSG00000057294	PKP2	1	0	1	0	2	1	0	0	0.870649	-0.414889	1.41844	-0.292496	0.769907	1
ENSG00000057468	MSH4	0	0	0	0	0	0	0	1	0.306158	-0.725463	2.74923	-0.263878	0.791874	1
ENSG00000057593	F7	0	0	0	0	0	0	0	0	0
ENSG00000057608	GDI2	7781	5753	6487	7614	8165	5366	7606	8701	8004.18	-0.10495	0.0721023	-1.45557	0.14551	1
ENSG00000057657	PRDM1	72	34	69	32	59	31	71	30	62.0117	0.144596	0.180337	0.801809	0.422664	1
ENSG00000057663	ATG5	1567	1196	1244	1923	1718	1077	1520	2301	1765.96	-0.148331	0.0989463	-1.4991	0.133847	1
ENSG00000057704	TMCC3	6	3	0	7	6	1	5	4	6.8286	0.0868019	0.655375	0.132446	0.894631	1
ENSG00000057757	PITHD1	591	425	470	398	655	360	519	411	526.284	-0.0353969	0.0646816	-0.547249	0.584208	1
ENSG00000057935	MTA3	311	244	272	213	304	198	316	222	315.205	0.0158285	0.0902536	0.175378	0.860783	1
ENSG00000058056	USP13	718	537	516	363	695	538	662	348	641.309	-0.0684116	0.0865868	-0.790093	0.429473	1
ENSG00000058063	ATP11B	1912	1246	1459	1221	2016	1254	1739	1227	1844.12	-0.0893338	0.0696937	-1.28181	0.199911	1
ENSG00000058085	LAMC2	395	218	350	412	378	216	465	446	460.124	-0.117615	0.0975228	-1.20602	0.227809	1
ENSG00000058091	CDK14	392	254	295	213	406	243	265	210	334.738	0.0428743	0.0952776	0.449993	0.652715	1
ENSG00000058262	SEC61A1	5917	4371	4533	3353	6068	3912	5191	3274	5205.06	-0.0120607	0.0755477	-0.159644	0.873161	1
ENSG00000058272	PPP1R12A	2125	1244	1646	1181	2169	1243	2001	1209	1887.37	-0.0876126	0.0683229	-1.28233	0.199726	1
ENSG00000058335	RASGRF1	57	20	50	48	45	25	44	44	60.5234	0.14422	0.206796	0.697406	0.485549	1
ENSG00000058404	CAMK2B	9	6	4	11	19	4	8	8	10.7481	-0.348554	0.451585	-0.771845	0.440206	1
ENSG00000058453	CROCC	113	98	80	64	85	92	79	40	103.864	0.266728	0.145498	1.8332	0.0667729	1
ENSG00000058600	POLR3E	1100	738	924	710	1182	596	1079	687	997.445	-0.0028014	0.0546667	-0.0512451	0.95913	1
ENSG00000058668	ATP2B4	2109	1188	1571	1057	2046	1190	1983	964	1926.32	-0.0444515	0.0828093	-0.536793	0.591411	1
ENSG00000058673	ZC3H11A	1	1	2	1	2	3	4	1	2.79013	-0.974306	0.899005	-1.08376	0.278471	1
ENSG00000058729	RIOK2	901	674	743	1348	931	638	925	1582	1054.17	-0.145992	0.121867	-1.19796	0.230933	1
ENSG00000058799	YIPF1	580	421	556	646	645	365	572	648	627.652	-0.00596284	0.104263	-0.0571905	0.954393	1
ENSG00000058804	NDC1	2400	1934	1939	1789	2489	1847	2317	1936	2403.15	-0.0933098	0.0650325	-1.43482	0.151339	1
ENSG00000058866	DGKG	154	93	106	81	177	94	126	75	137.219	-0.105489	0.124636	-0.846377	0.397343	1
ENSG00000059122	FLYWCH1	533	455	390	329	486	388	376	294	492.255	0.14179	0.0822923	1.72301	0.084887	1
ENSG00000059145	UNKL	206	204	164	97	192	151	196	82	193.852	0.119537	0.115702	1.03314	0.301539	1
ENSG00000059377	TBXAS1	109	100	109	71	143	91	121	73	121.774	-0.11737	0.130765	-0.897569	0.369415	1
ENSG00000059378	PARP12	162	113	113	91	151	86	140	89	146.278	0.0593158	0.122658	0.483587	0.628679	1
ENSG00000059573	ALDH18A1	1728	1276	1372	1113	1770	1129	1624	1115	1556.97	-0.0303052	0.0625787	-0.484273	0.628192	1
ENSG00000059588	TARBP1	3573	2788	2715	2075	3153	2640	2928	1609	3215.46	0.123269	0.0877879	1.40417	0.160269	1
ENSG00000059691	GATB	282	219	257	326	312	182	314	358	322.825	-0.0865214	0.120843	-0.715981	0.474003	1
ENSG00000059728	MXD1	346	211	306	195	359	217	390	203	362.733	-0.124079	0.11422	-1.08632	0.277339	1
ENSG00000059758	CDK17	486	298	356	299	480	347	455	399	489.912	-0.242906	0.118587	-2.04833	0.0405277	1
ENSG00000059769	DNAJC25	171	109	119	163	167	120	196	167	169.57	-0.226401	0.135776	-1.66747	0.0954216	1
ENSG00000059804	SLC2A3	48	46	53	80	30	31	59	75	89.2541	0.275079	0.237415	1.15864	0.246603	1
ENSG00000059915	PSD	4	2	0	2	5	5	3	1	3.95854	-0.762319	0.755173	-1.00946	0.312752	1
ENSG00000060069	CTDP1	840	686	706	516	921	561	753	448	756.462	0.0565414	0.062589	0.903377	0.366326	1
ENSG00000060138	YBX3	2460	2011	2086	1612	2694	1808	2578	1667	2419.16	-0.0852262	0.0533411	-1.59776	0.110096	1
ENSG00000060140	STYK1	0	1	0	0	1	0	1	2	1.00469	-1.71763	1.47974	-1.16077	0.245736	1
ENSG00000060237	WNK1	7529	4010	5222	2762	7152	3908	6795	2377	6521.29	-0.0199728	0.105739	-0.188888	0.850181	1
ENSG00000060303	RPS17P5	2	8	0	3	4	3	2	6	4.0774	-0.382198	0.661307	-0.577943	0.563303	1
ENSG00000060339	CCAR1	3927	2252	2803	2416	3834	2219	3280	2469	3319.98	-0.0529942	0.0612356	-0.865415	0.386811	1
ENSG00000060491	OGFR	999	839	804	849	997	684	813	651	987.684	0.158848	0.06941	2.28855	0.0221056	1
ENSG00000060558	GNA15	3311	2534	2665	2142	3548	2159	3219	2065	2878.69	-0.0257305	0.0947688	-0.271508	0.786	1
ENSG00000060566	CREB3L3	0	0	0	0	2	0	0	1	0.664898	-1.90367	1.60129	-1.18884	0.234504	1
ENSG00000060642	PIGV	221	120	191	155	199	136	196	145	192.904	0.0268252	0.103601	0.258928	0.795691	1
ENSG00000060656	PTPRU	268	181	212	116	272	175	263	112	208.15	-0.0565364	0.1051	-0.537927	0.590627	1
ENSG00000060688	SNRNP40	1776	1268	1423	1452	1891	1130	1676	1560	1676.77	-0.0703139	0.091636	-0.767318	0.442892	1
ENSG00000060709	RIMBP2	0	0	0	0	0	0	0	0	0
ENSG00000060718	COL11A1	1	0	0	0	1	0	0	0	0.223562	-0.00366315	3.22119	-0.0011372	0.999093	1
ENSG00000060749	QSER1	1565	1005	873	552	1356	1140	1045	497	1262.56	-0.0299618	0.120418	-0.248815	0.803504	1
ENSG00000060762	MPC1	1544	1007	1100	1264	1662	921	1317	1248	1394.63	-0.0595287	0.075388	-0.789631	0.429743	1
ENSG00000060971	ACAA1	416	360	301	377	370	298	337	347	408.949	0.0965211	0.0875694	1.10222	0.270365	1
ENSG00000060982	BCAT1	1170	1210	1233	1472	1109	1134	1459	1432	1672.42	-0.0141298	0.132446	-0.106684	0.91504	1
ENSG00000061273	HDAC7	309	236	275	199	298	204	283	198	298.37	0.0606584	0.0895769	0.677166	0.4983	1
ENSG00000061337	LZTS1	2	4	1	0	2	6	0	0	2.99493	-0.194806	0.906861	-0.214814	0.829913	1
ENSG00000061455	PRDM6	1	2	2	1	1	3	1	0	1.83348	0.309574	1.05892	0.292348	0.77002	1
ENSG00000061492	WNT8A	0	1	0	0	1	3	0	0	0.723158	-1.63048	1.55982	-1.04531	0.295882	1
ENSG00000061656	SPAG4	16	6	7	10	16	13	11	6	13.486	-0.253808	0.418923	-0.605859	0.544608	1
ENSG00000061676	NCKAP1	1	3	0	1	2	1	0	2	1.40884	-0.0686693	1.10053	-0.0623964	0.950247	1
ENSG00000061794	MRPS35	1362	1073	1084	1281	1389	945	1283	1507	1380	-0.0917416	0.0959418	-0.956221	0.33896	1
ENSG00000061918	GUCY1B3	0	0	0	0	0	0	0	0	0
ENSG00000061936	SFSWAP	1632	839	1174	848	1659	752	1480	784	1343.9	-0.028526	0.0498073	-0.572727	0.56683	1
ENSG00000061938	TNK2	250	233	208	148	235	168	237	131	253.746	0.12811	0.0967215	1.32453	0.185329	1
ENSG00000061987	MON2	694	506	473	346	642	529	522	309	610.319	0.0111567	0.0945802	0.11796	0.906099	1
ENSG00000062038	CDH3	5	4	9	2	9	8	7	2	5.49333	-0.42827	0.602359	-0.710988	0.477092	1
ENSG00000062096	ARSF	2	0	0	1	0	2	0	0	0.660059	0.654935	1.79944	0.363967	0.715883	1
ENSG00000062194	GPBP1	2906	2115	2339	3208	3103	1932	2966	3685	3236.86	-0.136129	0.0804219	-1.69268	0.0905157	1
ENSG00000062282	DGAT2	511	425	434	442	538	401	524	427	547.52	-0.05558	0.0921861	-0.602911	0.546568	1
ENSG00000062370	ZNF112	1	0	0	1	0	1	0	1	0.38499	-0.167847	2.60167	-0.0645149	0.94856	1
ENSG00000062485	CS	3309	1974	2698	1762	3553	1922	3176	1678	2962.9	-0.0614346	0.0499398	-1.23017	0.218632	1
ENSG00000062524	LTK	735	684	524	699	621	554	528	361	657.932	0.351336	0.10369	3.38833	0.000703205	0.905094
ENSG00000062582	MRPS24	4	7	4	3	4	5	2	2	4.35955	0.475352	0.624731	0.76089	0.446723	1
ENSG00000062598	ELMO2	1659	946	1248	932	1795	868	1459	798	1372.68	-0.00769913	0.0531462	-0.144867	0.884816	1
ENSG00000062650	WAPL	2244	1606	1603	1274	2115	1534	2037	1269	2047.96	-0.049315	0.0656277	-0.751436	0.45239	1
ENSG00000062716	VMP1	1761	1257	1529	2365	1869	1156	2015	2312	2025.44	-0.0883336	0.0820276	-1.07688	0.281535	1
ENSG00000062725	APPBP2	896	665	703	599	908	631	871	643	913.625	-0.0886845	0.0644531	-1.37595	0.168836	1
ENSG00000062822	POLD1	1423	1343	1011	827	1330	1086	1131	637	1243.92	0.146281	0.0672368	2.17561	0.0295846	1
ENSG00000063015	SEZ6	0	1	2	1	1	0	0	0	1.14094	1.72049	1.55093	1.10933	0.267289	1
ENSG00000063046	EIF4B	5968	3580	5159	4442	6086	3353	6069	4568	5492.07	-0.0561513	0.0381853	-1.4705	0.141427	1
ENSG00000063127	SLC6A16	4	4	8	5	2	3	2	1	4.81564	1.40005	0.673912	2.0775	0.0377557	1
ENSG00000063169	GLTSCR1	258	165	162	137	229	122	200	94	217.732	0.19828	0.122933	1.61291	0.106764	1
ENSG00000063176	SPHK2	193	175	169	142	183	165	164	114	193.003	0.121112	0.126446	0.95782	0.338153	1
ENSG00000063177	RPL18	10561	9749	9109	9118	11473	7984	10429	8190	10576.8	0.0297504	0.0732695	0.40604	0.684713	1
ENSG00000063180	CA11	16	9	13	15	9	3	13	12	14.1716	0.552565	0.367246	1.50462	0.132422	1
ENSG00000063241	ISOC2	927	834	845	837	955	621	907	733	942.871	0.117025	0.103148	1.13454	0.25657	1
ENSG00000063244	U2AF2	6001	4754	4595	3461	5978	4037	5397	3311	5134.4	0.0156704	0.0599967	0.261187	0.793948	1
ENSG00000063245	EPN1	2227	1526	1745	1451	2107	1325	1849	1178	1936.35	0.119969	0.066935	1.79232	0.0730812	1
ENSG00000063322	MED29	1305	840	982	828	1365	646	1201	819	1182.51	0.00453895	0.0645699	0.070295	0.943959	1
ENSG00000063438	AHRR	60	51	49	43	70	49	51	26	58.2975	0.0948985	0.20526	0.462332	0.643843	1
ENSG00000063515	GSC2	1	6	1	1	3	5	1	1	2.56431	-0.310585	0.953201	-0.325833	0.74455	1
ENSG00000063587	ZNF275	778	522	594	362	787	471	742	343	767.054	-0.0300601	0.0838439	-0.358525	0.719951	1
ENSG00000063601	MTMR1	616	436	443	317	610	409	554	318	527.609	-0.0573279	0.0811672	-0.706294	0.480005	1
ENSG00000063660	GPC1	233	194	173	135	210	168	169	109	195.263	0.166582	0.134482	1.23869	0.21546	1
ENSG00000063761	ADCK1	178	97	135	114	174	85	139	78	140.288	0.162079	0.115969	1.39761	0.162231	1
ENSG00000063854	HAGH	462	386	351	348	440	268	406	348	407.303	0.0881956	0.0790234	1.11607	0.264392	1
ENSG00000063978	RNF4	1250	767	884	649	1282	633	1082	737	1063.47	-0.0603921	0.0644388	-0.9372	0.348656	1
ENSG00000064012	CASP8	589	385	544	629	586	361	609	601	664.573	-0.0017477	0.0833261	-0.0209742	0.983266	1
ENSG00000064042	LIMCH1	0	0	0	0	0	0	0	0	0.0690011	0	5.94781	0	1	1
ENSG00000064102	ASUN	808	632	688	735	955	562	858	803	817.846	-0.137661	0.0675158	-2.03895	0.041455	1
ENSG00000064115	TM7SF3	1305	1054	1028	874	1347	965	1133	839	1224.43	-0.00362551	0.0577803	-0.0627464	0.949968	1
ENSG00000064195	DLX3	0	1	0	0	0	0	0	0	0.637084	0.717193	2.36899	0.302742	0.762086	1
ENSG00000064199	SPA17	70	33	46	82	80	22	71	76	66.1598	-0.0936401	0.175785	-0.532698	0.594242	1
ENSG00000064201	TSPAN32	162	127	118	114	105	99	92	66	125.646	0.521227	0.166862	3.12371	0.00178589	1
ENSG00000064205	WISP2	1	0	1	0	0	0	3	1	0.744244	-0.910071	1.78194	-0.51072	0.609547	1
ENSG00000064218	DMRT3	38	21	29	18	40	24	24	22	28.2192	-0.0568567	0.254044	-0.223807	0.822908	1
ENSG00000064225	ST3GAL6	447	376	405	853	463	370	529	874	620.581	-0.116188	0.104597	-1.11082	0.266646	1
ENSG00000064270	ATP2C2	2	0	4	2	1	2	2	1	1.8722	0.386756	0.947801	0.408056	0.683232	1
ENSG00000064300	NGFR	0	0	0	0	0	0	0	1	0.296173	-0.725465	3.06948	-0.236347	0.813163	1
ENSG00000064309	CDON	138	97	92	56	132	111	150	48	133.34	-0.181722	0.146164	-1.24328	0.213766	1
ENSG00000064313	TAF2	1385	912	1156	689	1485	842	1391	714	1255.73	-0.0772623	0.0857027	-0.901515	0.367314	1
ENSG00000064393	HIPK2	501	352	387	216	449	311	436	187	515.863	0.0890132	0.119768	0.743215	0.457352	1
ENSG00000064419	TNPO3	2359	1689	1765	1123	2324	1582	2119	1106	2089.9	-0.0324375	0.0518838	-0.625195	0.531843	1
ENSG00000064489	BORCS8-MEF2B	0	1	0	1	0	3	0	0	1.02882	-0.318721	1.82284	-0.174848	0.861199	1
ENSG00000064490	RFXANK	1377	745	1294	1246	1362	635	1364	998	1331.61	0.11973	0.0887969	1.34836	0.177544	1
ENSG00000064545	TMEM161A	367	439	293	295	351	351	290	208	376.493	0.217447	0.105712	2.05698	0.0396883	1
ENSG00000064547	LPAR2	461	267	383	226	329	202	339	133	360.017	0.438333	0.171932	2.54945	0.0107893	1
ENSG00000064601	CTSA	1628	718	1185	972	1756	617	1341	841	1244.55	0.0266802	0.0662336	0.40282	0.68708	1
ENSG00000064607	SUGP2	4004	2454	2709	1963	3757	2200	3404	1544	3283.5	0.0574474	0.0853637	0.672972	0.500965	1
ENSG00000064651	SLC12A2	174	133	108	81	161	118	140	77	149.054	-0.00438088	0.119836	-0.0365573	0.970838	1
ENSG00000064652	SNX24	112	88	106	106	136	74	111	120	121.408	-0.0883443	0.137683	-0.641652	0.521099	1
ENSG00000064655	EYA2	0	0	0	0	0	0	0	0	0
ENSG00000064666	CNN2	3406	2104	2578	1909	3442	1790	3190	1544	2686.34	0.0475333	0.061324	0.775117	0.438271	1
ENSG00000064687	ABCA7	531	331	376	336	389	267	357	195	412.064	0.38859	0.15328	2.53515	0.0112398	1
ENSG00000064692	SNCAIP	0	0	0	0	0	1	1	0	0.470917	-1.41118	2.10851	-0.669276	0.503319	1
ENSG00000064703	DDX20	1303	978	1083	1022	1402	905	1284	1028	1316.41	-0.0665482	0.0541443	-1.22909	0.219038	1
ENSG00000064726	BTBD1	1890	1476	1489	1681	2002	1318	1859	2058	2036.95	-0.142103	0.0737832	-1.92595	0.054111	1
ENSG00000064763	FAR2	473	347	316	248	452	311	422	252	419.996	-0.0555017	0.08841	-0.627776	0.530151	1
ENSG00000064787	BCAS1	2	2	3	1	4	1	2	4	2.92449	-0.431506	0.791582	-0.545119	0.585672	1
ENSG00000064835	POU1F1	0	0	0	0	0	0	0	0	0.0674902	0	5.94781	0	1	1
ENSG00000064886	CHI3L2	4	2	0	3	2	1	2	5	3.8355	-0.127785	0.794665	-0.160803	0.872249	1
ENSG00000064932	SBNO2	1370	1178	994	658	1220	1017	1149	574	1197.5	0.0880766	0.0706957	1.24586	0.212818	1
ENSG00000064933	PMS1	686	438	471	604	714	425	578	636	640.001	-0.101276	0.072894	-1.38936	0.164725	1
ENSG00000064961	HMG20B	1703	1052	1180	1522	1636	829	1359	1503	1496.47	0.046631	0.0811221	0.574825	0.56541	1
ENSG00000064989	CALCRL	0	0	0	0	0	0	0	0	0.0343712	0	5.94781	0	1	1
ENSG00000064995	TAF11	1223	976	951	928	1175	898	1132	942	1138.83	-0.0275755	0.0614056	-0.449072	0.65338	1
ENSG00000064999	ANKS1A	1282	894	974	610	1231	768	1193	513	1092.4	0.0484773	0.0741311	0.65394	0.51315	1
ENSG00000065000	AP3D1	5073	3078	3567	2221	5035	2705	4361	2102	4117.85	-0.00658975	0.0555103	-0.118712	0.905503	1
ENSG00000065029	ZNF76	931	608	712	620	1010	469	900	603	856.432	-0.0188015	0.0765652	-0.245562	0.806022	1
ENSG00000065054	SLC9A3R2	140	109	128	91	158	102	132	90	135.151	-0.0298425	0.125224	-0.238313	0.811638	1
ENSG00000065057	NTHL1	182	217	149	161	210	152	194	202	201.368	-0.110004	0.142873	-0.769942	0.441334	1
ENSG00000065060	UHRF1BP1	1829	1159	1402	897	1821	1189	1740	796	1724.02	-0.045383	0.112594	-0.403068	0.686898	1
ENSG00000065135	GNAI3	2997	2743	2617	3707	3328	2598	3272	4106	3572.41	-0.14309	0.0692409	-2.06655	0.0387766	1
ENSG00000065150	IPO5	10369	7408	8598	6799	10995	6849	10168	7619	9740.31	-0.0965679	0.0666601	-1.44866	0.147433	1
ENSG00000065154	OAT	754	740	574	948	849	624	708	1126	883.655	-0.133358	0.111688	-1.19403	0.232467	1
ENSG00000065183	WDR3	1737	1386	1299	1248	1727	1288	1543	1384	1609	-0.073842	0.070449	-1.04816	0.294564	1
ENSG00000065243	PKN2	823	565	623	519	744	589	729	470	769.168	-0.000122193	0.0841133	-0.00145272	0.998841	1
ENSG00000065268	WDR18	537	565	458	454	530	455	534	424	557.499	0.0515669	0.112034	0.460281	0.645315	1
ENSG00000065308	TRAM2	1073	667	734	406	1006	632	926	378	873.763	-0.0192945	0.0791797	-0.24368	0.807479	1
ENSG00000065320	NTN1	5	2	4	5	2	4	4	0	4.75689	0.684791	0.686432	0.997609	0.318469	1
ENSG00000065325	GLP2R	0	0	0	0	0	0	0	0	0
ENSG00000065328	MCM10	1113	754	740	435	1020	705	916	468	822.946	-0.0460024	0.100639	-0.457103	0.647597	1
ENSG00000065357	DGKA	231	135	171	146	222	114	233	122	201.753	0.0135676	0.109609	0.123782	0.901488	1
ENSG00000065361	ERBB3	4	2	5	5	9	1	8	3	5.54626	-0.318517	0.621015	-0.512898	0.608022	1
ENSG00000065371	ROPN1	0	0	0	0	0	0	0	0	0
ENSG00000065413	ANKRD44	569	357	430	333	517	341	440	326	510.643	0.0543043	0.0877987	0.618508	0.53624	1
ENSG00000065427	KARS	6310	4591	5644	5629	6992	4003	6839	6273	6516.36	-0.102674	0.0605998	-1.6943	0.0902083	1
ENSG00000065457	ADAT1	594	389	389	331	524	380	509	263	521.378	0.0336716	0.0863146	0.390103	0.69646	1
ENSG00000065485	PDIA5	400	269	339	292	412	223	406	278	355.719	4.18458e-06	0.0847508	4.93752e-05	0.999961	1
ENSG00000065491	TBC1D22B	630	357	450	310	586	353	558	316	513.842	-0.0481467	0.0728592	-0.660819	0.508728	1
ENSG00000065518	NDUFB4	1722	1578	1549	1704	1944	1202	1781	1645	1797.18	0.0137714	0.0896137	0.153676	0.877866	1
ENSG00000065526	SPEN	2343	1148	1381	753	2044	1192	1884	639	1777.23	-0.0263061	0.131548	-0.199973	0.841502	1
ENSG00000065534	MYLK	2	2	1	1	2	2	3	1	3.06211	-0.398609	0.871599	-0.45733	0.647434	1
ENSG00000065548	ZC3H15	3711	2478	3565	6409	4320	2256	4399	7626	4723.85	-0.175952	0.11154	-1.57748	0.114684	1
ENSG00000065559	MAP2K4	413	290	364	305	433	256	422	348	408.208	-0.0776992	0.0775769	-1.00158	0.316548	1
ENSG00000065600	TMEM206	417	342	327	461	428	301	435	507	461.988	-0.110399	0.0920855	-1.19887	0.230578	1
ENSG00000065609	SNAP91	1	0	0	0	0	0	1	0	0.63183	0.0272943	1.70766	0.0159834	0.987248	1
ENSG00000065613	SLK	1772	1185	1317	1341	1708	1258	1735	1505	1753.76	-0.153097	0.0707575	-2.16369	0.030488	1
ENSG00000065615	CYB5R4	1066	735	782	1101	1214	736	993	1338	1111.81	-0.214075	0.0789363	-2.712	0.00668776	1
ENSG00000065618	COL17A1	1	0	0	0	0	0	1	0	0.203652	-0.00410239	4.1835	-0.000980612	0.999218	1
ENSG00000065621	GSTO2	2	0	1	0	4	2	1	1	1.68166	-1.43	1.1293	-1.26628	0.205413	1
ENSG00000065665	SEC61A2	101	51	68	36	68	56	66	37	72.1912	0.151739	0.178366	0.850716	0.394927	1
ENSG00000065675	PRKCQ	87	47	79	58	98	54	84	52	79.9049	-0.069161	0.160196	-0.431726	0.66594	1
ENSG00000065717	TLE2	0	2	0	2	1	0	0	0	0.568685	1.7711	1.7901	0.989384	0.322476	1
ENSG00000065802	ASB1	700	670	598	502	764	569	711	418	758.401	0.0198688	0.0692035	0.287106	0.774031	1
ENSG00000065809	FAM107B	4327	2771	3052	3045	4655	2626	3830	3069	3925.03	-0.096596	0.0766378	-1.26042	0.207517	1
ENSG00000065833	ME1	1018	889	762	604	988	782	910	673	988.785	-0.0466114	0.0855734	-0.544696	0.585963	1
ENSG00000065882	TBC1D1	2103	1300	1608	1136	2155	1193	1954	1100	1820.9	-0.0405363	0.0516483	-0.784853	0.43254	1
ENSG00000065883	CDK13	2528	1560	1814	1226	2423	1486	2043	1108	2184.51	0.0225814	0.0702844	0.321287	0.747993	1
ENSG00000065911	MTHFD2	1652	1619	2039	3178	1848	1364	2647	3100	2951.39	-0.0664862	0.251291	-0.264578	0.791334	1
ENSG00000065923	SLC9A7	4	2	3	2	4	4	4	3	4.60949	-0.453749	0.654945	-0.692806	0.488431	1
ENSG00000065970	FOXJ2	607	318	362	228	588	330	538	227	490.894	-0.13989	0.0983794	-1.42194	0.155042	1
ENSG00000065978	YBX1	61627	34813	48363	53128	67757	29329	61699	61169	57824.6	-0.116168	0.0641373	-1.81123	0.0701045	1
ENSG00000065989	PDE4A	389	268	321	273	387	245	330	228	375.524	0.0862207	0.0848588	1.01605	0.309606	1
ENSG00000066027	PPP2R5A	1456	1232	1221	1368	1515	1076	1459	1491	1613.87	-0.0686654	0.066773	-1.02834	0.30379	1
ENSG00000066032	CTNNA2	3	2	2	4	3	1	5	8	6.64279	-0.604883	0.647598	-0.93404	0.350283	1
ENSG00000066044	ELAVL1	3563	2630	2881	1842	3680	2271	3193	1902	3044.58	-0.00746597	0.0507086	-0.147233	0.882948	1
ENSG00000066056	TIE1	2	1	3	0	0	2	0	0	1.68454	1.47622	1.22736	1.20276	0.229071	1
ENSG00000066084	DIP2B	1444	1009	1068	497	1472	989	1339	525	1281.68	-0.100356	0.106534	-0.942005	0.34619	1
ENSG00000066117	SMARCD1	1594	937	1393	927	1673	878	1552	911	1417.13	-0.0270251	0.0455085	-0.593846	0.552615	1
ENSG00000066135	KDM4A	1715	1296	1427	978	1720	1250	1618	961	1655.15	-0.0297469	0.062512	-0.475859	0.634175	1
ENSG00000066136	NFYC	7348	3908	6090	4642	7556	3603	7439	4524	6556.27	-0.0471577	0.0485361	-0.9716	0.33125	1
ENSG00000066185	ZMYND12	12	10	16	13	23	8	18	7	15.3524	-0.0786469	0.354723	-0.221714	0.824537	1
ENSG00000066230	SLC9A3	45	50	42	19	32	28	26	8	35.0447	0.742944	0.252018	2.94799	0.00319852	1
ENSG00000066248	NGEF	0	0	1	2	1	1	1	0	0.851434	0.251205	1.47464	0.17035	0.864735	1
ENSG00000066279	ASPM	2311	1605	1529	1221	1982	1768	1763	1235	1991.36	-0.0432429	0.103095	-0.419446	0.67489	1
ENSG00000066294	CD84	1334	654	869	998	1238	676	1129	944	1333.74	-0.05622	0.0777832	-0.722778	0.469816	1
ENSG00000066322	ELOVL1	1767	1177	1405	1098	1823	1124	1592	1026	1548.84	-0.0186159	0.0670514	-0.277636	0.781291	1
ENSG00000066336	SPI1	2433	1633	2008	1755	2496	1390	2260	1513	2260.04	0.0568137	0.0676126	0.840283	0.40075	1
ENSG00000066379	ZNRD1	143	202	150	301	187	143	160	300	229.869	-0.00325757	0.16873	-0.0193064	0.984597	1
ENSG00000066382	MPPED2	0	0	0	0	0	0	0	0	0
ENSG00000066405	CLDN18	3	3	2	1	3	1	3	2	2.86465	-0.040744	0.817245	-0.0498553	0.960238	1
ENSG00000066422	ZBTB11	722	504	550	469	729	476	660	413	684.024	-0.00770487	0.0814821	-0.0945591	0.924665	1
ENSG00000066427	ATXN3	277	177	180	307	273	191	261	343	302.13	-0.192558	0.13023	-1.4786	0.139247	1
ENSG00000066455	GOLGA5	1064	573	862	811	1206	579	1166	957	1043.86	-0.223494	0.0707883	-3.15722	0.00159284	1
ENSG00000066468	FGFR2	0	0	0	1	0	1	0	0	0.302455	-0.00411664	2.72392	-0.00151129	0.998794	1
ENSG00000066557	LRRC40	479	358	422	854	536	338	510	1105	654.287	-0.209326	0.120785	-1.73304	0.0830885	1
ENSG00000066583	ISOC1	262	192	208	172	247	172	245	185	228.257	-0.0249591	0.0967727	-0.257915	0.796472	1
ENSG00000066629	EML1	14	17	24	6	14	15	25	8	17.9705	-0.0108188	0.337684	-0.0320382	0.974442	1
ENSG00000066651	TRMT11	523	429	463	746	540	388	602	930	636.521	-0.171599	0.115754	-1.48245	0.13822	1
ENSG00000066654	THUMPD1	1408	1028	1130	957	1454	1137	1385	1032	1362.41	-0.149336	0.0617539	-2.41825	0.0155954	1
ENSG00000066697	MSANTD3	374	245	297	215	399	224	311	227	332.682	-0.0289916	0.0885637	-0.327353	0.743401	1
ENSG00000066735	KIF26A	0	0	0	0	0	0	0	0	0.0167248	0	5.94781	0	1	1
ENSG00000066739	ATG2B	565	367	383	242	553	364	477	209	508.013	-0.0257827	0.106725	-0.241582	0.809104	1
ENSG00000066777	ARFGEF1	1570	1051	1022	740	1486	1124	1328	725	1379.1	-0.0937276	0.0862896	-1.0862	0.277391	1
ENSG00000066813	ACSM2B	0	1	0	0	0	0	0	0	0.0412237	0.7172	5.94781	0.120582	0.904022	1
ENSG00000066827	ZFAT	252	192	224	140	293	147	254	136	254.122	-0.00237769	0.0956822	-0.0248499	0.980175	1
ENSG00000066855	MTFR1	463	382	330	276	471	365	420	324	430.081	-0.129297	0.0709553	-1.82223	0.0684208	1
ENSG00000066923	STAG3	51	20	38	33	38	30	45	17	45.0607	0.132624	0.210759	0.62927	0.529172	1
ENSG00000066926	FECH	391	372	343	282	424	267	379	287	390.311	0.0432836	0.082194	0.526603	0.598469	1
ENSG00000066933	MYO9A	702	400	424	244	607	457	520	242	581.266	-0.0640075	0.133409	-0.479782	0.631382	1
ENSG00000067048	DDX3Y	1237	902	1001	1217	1227	890	1172	1339	1298.27	-0.0880094	0.0944167	-0.932138	0.351265	1
ENSG00000067057	PFKP	1171	869	766	612	1129	748	1007	562	985.337	-0.00631132	0.0869206	-0.0726102	0.942116	1
ENSG00000067064	IDI1	5533	4612	4248	8821	5824	4250	5206	11383	7055.91	-0.173481	0.115069	-1.50763	0.131648	1
ENSG00000067066	SP100	1415	797	1097	995	1440	705	1401	941	1645.41	-0.0351757	0.0658246	-0.534385	0.593076	1
ENSG00000067082	KLF6	243	153	183	137	250	194	234	113	278.401	-0.12748	0.190603	-0.668825	0.503607	1
ENSG00000067113	PLPP1	21	7	6	7	12	4	6	9	10.4429	0.392716	0.47107	0.833669	0.404468	1
ENSG00000067141	NEO1	127	55	78	45	91	62	97	56	96.499	-0.0197467	0.16419	-0.120268	0.904271	1
ENSG00000067167	TRAM1	4679	3138	3372	3776	5034	3076	4484	4348	4533.98	-0.178089	0.0792448	-2.24733	0.0246191	1
ENSG00000067177	PHKA1	1	0	0	0	0	0	0	0	0.0769473	0.717178	5.94781	0.120579	0.904025	1
ENSG00000067182	TNFRSF1A	2850	1674	2504	2105	3120	1584	3004	1890	2570.7	-0.0432605	0.0604349	-0.71582	0.474102	1
ENSG00000067191	CACNB1	440	258	417	343	421	233	400	233	462.82	0.197692	0.116192	1.70142	0.0888644	1
ENSG00000067208	EVI5	456	352	378	236	440	293	403	229	419.419	0.0678202	0.0862219	0.786578	0.431529	1
ENSG00000067221	STOML1	40	45	26	49	36	35	41	55	42.3636	-0.0613508	0.235136	-0.260916	0.794158	1
ENSG00000067225	PKM	22059	13080	17068	14232	22902	10918	21002	14134	19279.2	-0.024275	0.0693784	-0.349893	0.726419	1
ENSG00000067248	DHX29	1941	1343	1448	1414	1872	1262	1805	1576	1852.43	-0.0856678	0.066551	-1.28725	0.198007	1
ENSG00000067334	DNTTIP2	2313	1592	1807	3096	2447	1469	2321	3784	2472.01	-0.169079	0.105843	-1.59745	0.110166	1
ENSG00000067365	METTL22	299	200	248	218	332	166	276	220	295.68	-0.021941	0.0860113	-0.255094	0.798651	1
ENSG00000067369	TP53BP1	1237	720	822	508	1178	713	979	488	985.257	-0.027108	0.0708974	-0.382355	0.702198	1
ENSG00000067445	TRO	0	0	0	0	0	0	0	0	0.337833	0	2.72439	0	1	1
ENSG00000067533	RRP15	984	754	741	639	960	626	906	676	873.835	-0.0199051	0.0557138	-0.357275	0.720886	1
ENSG00000067560	RHOA	12006	8127	9462	8276	12881	7672	11223	7968	10628.3	-0.0565124	0.0428354	-1.31929	0.187072	1
ENSG00000067596	DHX8	1926	1320	1556	1030	2070	1273	1905	1139	1745.99	-0.12334	0.0821795	-1.50086	0.133393	1
ENSG00000067601	PMS2P4	13	15	13	15	22	9	21	14	18.1395	-0.200091	0.326709	-0.612443	0.540245	1
ENSG00000067606	PRKCZ	52	30	44	53	58	18	50	39	52.9136	0.170841	0.201742	0.846827	0.397092	1
ENSG00000067646	ZFY	281	188	187	195	252	159	224	219	261.234	-0.00606868	0.103646	-0.0585521	0.953309	1
ENSG00000067704	IARS2	4250	3777	3511	2872	4369	3557	3983	2863	4145.02	-0.0361193	0.0494968	-0.72973	0.465555	1
ENSG00000067715	SYT1	0	0	0	0	0	0	0	0	0
ENSG00000067798	NAV3	2244	1261	1728	1530	2180	1321	2141	1507	2067.51	-0.0803754	0.0868135	-0.925839	0.35453	1
ENSG00000067829	IDH3G	1442	687	1056	908	1500	557	1253	815	1168.76	0.0292931	0.063186	0.463601	0.642934	1
ENSG00000067836	ROGDI	377	209	339	407	395	180	349	260	380.788	0.184422	0.111673	1.65145	0.098647	1
ENSG00000067840	PDZD4	9	6	5	4	3	2	3	2	4.92408	1.25287	0.632455	1.98096	0.0475955	1
ENSG00000067842	ATP2B3	184	119	147	158	178	98	163	130	170.94	0.111487	0.108098	1.03135	0.302375	1
ENSG00000067900	ROCK1	2103	1269	1297	978	1798	1380	1557	950	1734.21	-0.0279777	0.105204	-0.265936	0.790288	1
ENSG00000067955	CBFB	3212	2807	2431	2043	3257	2625	3030	2130	3104.55	-0.0776506	0.0408263	-1.90198	0.0571742	1
ENSG00000067992	PDK3	392	285	294	249	357	287	324	233	350.577	0.0178186	0.0994426	0.179185	0.857792	1
ENSG00000068001	HYAL2	203	172	132	138	182	144	158	100	165.403	0.139782	0.120929	1.1559	0.247721	1
ENSG00000068024	HDAC4	980	769	642	452	876	684	724	409	862.054	0.0743855	0.0781093	0.952327	0.340931	1
ENSG00000068028	RASSF1	425	365	307	301	384	352	357	231	406.028	0.0831911	0.0997256	0.834199	0.404169	1
ENSG00000068078	FGFR3	154	173	127	67	176	131	99	65	140.668	0.144517	0.125456	1.15193	0.249349	1
ENSG00000068079	IFI35	208	145	160	233	235	119	168	210	211.866	0.0332555	0.121995	0.272599	0.785162	1
ENSG00000068097	HEATR6	466	277	382	251	458	264	437	217	412.477	0.0233041	0.0841469	0.276945	0.781822	1
ENSG00000068120	COASY	2497	1705	1941	1650	2433	1469	2301	1405	2166.12	0.0558503	0.05257	1.0624	0.288054	1
ENSG00000068137	PLEKHH3	283	298	243	243	240	253	262	171	298.186	0.215623	0.125839	1.71349	0.0866231	1
ENSG00000068305	MEF2A	952	547	602	451	887	504	751	408	788.47	0.0128447	0.0967401	0.132776	0.894371	1
ENSG00000068308	OTUD5	978	562	806	670	1021	510	1011	571	882.891	-0.0159766	0.0566	-0.282273	0.777734	1
ENSG00000068323	TFE3	1147	675	853	701	1136	582	1060	596	1101.59	0.0315872	0.0665857	0.474384	0.635226	1
ENSG00000068354	TBC1D25	139	78	109	95	152	62	158	95	131.241	-0.108294	0.13494	-0.802532	0.422245	1
ENSG00000068366	ACSL4	3294	2381	2496	2492	3056	2390	3153	2614	3322.01	-0.0788484	0.0676393	-1.16572	0.243728	1
ENSG00000068383	INPP5A	972	585	744	556	941	564	924	537	804.301	-0.0429525	0.0625655	-0.68652	0.492385	1
ENSG00000068394	GPKOW	593	394	493	402	642	347	559	415	534.374	-0.0463522	0.0719593	-0.644144	0.519482	1
ENSG00000068400	GRIPAP1	1823	1082	1530	1162	1779	939	1540	983	1632.94	0.113691	0.0759472	1.49697	0.1344	1
ENSG00000068438	FTSJ1	701	541	526	459	773	431	602	434	631.676	0.00976556	0.0660165	0.147926	0.882401	1
ENSG00000068489	PRR11	1581	900	1000	711	1653	804	1376	698	1335.58	-0.0876759	0.0799568	-1.09654	0.272843	1
ENSG00000068615	REEP1	16	8	8	8	20	6	13	6	12.2159	-0.131744	0.382328	-0.344582	0.730408	1
ENSG00000068650	ATP11A	3903	2391	2650	1448	3522	2299	3336	1362	3285.65	-0.0145852	0.105217	-0.138621	0.88975	1
ENSG00000068654	POLR1A	1374	930	998	548	1397	825	1304	482	1178.17	-0.022574	0.0863024	-0.261569	0.793654	1
ENSG00000068697	LAPTM4A	858	566	767	868	932	542	910	848	915.768	-0.0714066	0.0654018	-1.09181	0.274915	1
ENSG00000068724	TTC7A	2640	1772	2236	1926	2791	1567	2621	1760	2463.49	-0.0054212	0.0675938	-0.0802026	0.936076	1
ENSG00000068745	IP6K2	975	677	863	749	993	617	1001	774	963.822	-0.0421346	0.0535551	-0.786753	0.431427	1
ENSG00000068781	STON1-GTF2A1L	0	0	0	0	0	0	0	0	0
ENSG00000068784	SRBD1	326	237	267	251	325	197	329	307	322.936	-0.0895734	0.090281	-0.992162	0.321118	1
ENSG00000068796	KIF2A	1084	695	701	661	955	729	917	711	939.722	-0.0918993	0.0776387	-1.18368	0.23654	1
ENSG00000068831	RASGRP2	2052	1447	1565	1614	1961	1196	1804	1227	1759.66	0.127425	0.0649305	1.96248	0.0497067	1
ENSG00000068878	PSME4	2283	1540	1790	1164	2346	1495	2101	1146	1989.36	-0.0529802	0.088666	-0.597525	0.550157	1
ENSG00000068885	IFT80	159	81	141	140	142	80	146	132	158.724	0.0623808	0.138607	0.450056	0.65267	1
ENSG00000068903	SIRT2	1165	747	1034	932	1283	656	1207	794	1098.68	0.0053784	0.0543854	0.0988943	0.921222	1
ENSG00000068912	ERLEC1	1344	1036	1169	1280	1564	979	1487	1302	1414.93	-0.132705	0.0734682	-1.80629	0.0708729	1
ENSG00000068971	PPP2R5B	86	44	44	53	53	37	75	32	60.0466	0.229161	0.208625	1.09844	0.272015	1
ENSG00000068976	PYGM	28	20	20	21	20	10	32	8	21.8934	0.426659	0.289336	1.47461	0.140316	1
ENSG00000068985	PAGE1	0	0	0	0	0	0	0	0	0.0343712	0	5.94781	0	1	1
ENSG00000069011	PITX1	81	103	76	74	96	82	93	69	97.5745	-0.0214647	0.145409	-0.147616	0.882646	1
ENSG00000069018	TRPC7	0	0	0	0	0	0	0	0	0.02989	0	5.94781	0	1	1
ENSG00000069020	MAST4	1	4	2	1	0	0	1	1	2.14017	1.96235	1.20252	1.63187	0.102706	1
ENSG00000069122	ADGRF5	0	0	0	0	0	0	0	0	0.168117	0	5.94781	0	1	1
ENSG00000069188	SDK2	1	0	0	0	0	2	2	0	1.20556	-1.79494	1.5871	-1.13095	0.258074	1
ENSG00000069206	ADAM7	0	0	0	0	0	0	0	0	0
ENSG00000069248	NUP133	3074	2566	2485	1843	3295	2501	2896	1865	2862.64	-0.077669	0.0643845	-1.20633	0.227689	1
ENSG00000069275	NUCKS1	15795	12337	12380	9805	16103	11886	14835	9780	15161.5	-0.0612775	0.0514727	-1.19049	0.233855	1
ENSG00000069329	VPS35	4359	3401	3599	4187	4642	2978	4186	4511	4422.83	-0.0620201	0.0697264	-0.889477	0.373747	1
ENSG00000069345	DNAJA2	1952	1471	1552	1620	2095	1328	1834	1750	1931.19	-0.0837388	0.0561114	-1.49237	0.135603	1
ENSG00000069399	BCL3	46	22	29	29	40	22	39	20	39.5074	0.0886072	0.237944	0.372387	0.709604	1
ENSG00000069424	KCNAB2	5492	3595	4223	2832	5439	3175	4528	2436	4552.05	0.0716073	0.0554721	1.29087	0.196749	1
ENSG00000069431	ABCC9	1	0	0	1	0	0	0	0	0.132653	1.35278	5.9411	0.227698	0.819881	1
ENSG00000069482	GAL	359	429	307	162	357	366	368	194	341.91	-0.0557336	0.103312	-0.539468	0.589564	1
ENSG00000069493	CLEC2D	99	65	112	88	69	54	107	79	106.569	0.244639	0.194335	1.25885	0.208083	1
ENSG00000069509	FUNDC1	0	0	0	0	0	0	0	0	0.0248622	0	5.94781	0	1	1
ENSG00000069535	MAOB	0	0	0	0	0	0	0	0	0
ENSG00000069667	RORA	5	2	3	8	6	1	7	6	5.95576	-0.166847	0.553098	-0.301659	0.762912	1
ENSG00000069696	DRD4	1	7	4	1	0	3	2	1	3.29955	1.07137	0.864315	1.23956	0.215138	1
ENSG00000069702	TGFBR3	218	139	213	178	229	169	262	191	251.806	-0.181706	0.111879	-1.62414	0.104347	1
ENSG00000069764	PLA2G10	1	0	0	0	2	1	1	0	0.844642	-1.54769	1.53232	-1.01003	0.31248	1
ENSG00000069812	HES2	67	62	47	19	63	51	63	31	51.6731	-0.128811	0.215832	-0.596812	0.550633	1
ENSG00000069849	ATP1B3	1597	1488	1252	1202	1585	1391	1383	1195	1512.81	-0.010561	0.067812	-0.15574	0.876238	1
ENSG00000069869	NEDD4	457	296	403	392	465	307	457	335	492.035	-0.00876561	0.104153	-0.084161	0.932928	1
ENSG00000069943	PIGB	733	459	585	1092	786	402	787	1171	833.403	-0.123125	0.0958176	-1.285	0.198793	1
ENSG00000069956	MAPK6	3425	2021	2442	2265	3456	1992	2924	2422	3001.93	-0.0885598	0.0729922	-1.21328	0.225024	1
ENSG00000069966	GNB5	455	346	283	269	419	307	341	277	401.629	-0.00288975	0.082761	-0.0349168	0.972146	1
ENSG00000069974	RAB27A	4820	3413	3743	3658	4931	3235	4625	3998	4389.83	-0.101153	0.0534191	-1.89357	0.0582815	1
ENSG00000069998	CECR5	577	533	427	577	528	460	512	538	622.662	0.0415691	0.0813773	0.51082	0.609477	1
ENSG00000070010	UFD1L	1014	642	790	790	1183	558	1073	799	931.735	-0.126746	0.0827751	-1.53121	0.125718	1
ENSG00000070018	LRP6	453	350	291	217	411	315	317	198	410.28	0.0750372	0.114644	0.654525	0.512774	1
ENSG00000070019	GUCY2C	1	2	1	0	2	0	1	0	1.0496	0.492334	1.31756	0.373669	0.70865	1
ENSG00000070031	SCT	0	1	0	0	0	1	0	0	0.662538	-0.00412845	1.73556	-0.00237875	0.998102	1
ENSG00000070047	PHRF1	1558	1060	1092	737	1516	855	1317	661	1231	0.0539577	0.0756734	0.713034	0.475824	1
ENSG00000070061	IKBKAP	1465	1045	1116	733	1379	1010	1230	761	1263.62	-0.0114641	0.0679291	-0.168765	0.865981	1
ENSG00000070081	NUCB2	11860	6443	9381	16424	12978	5869	11485	19052	11660.4	-0.139042	0.109207	-1.27319	0.20295	1
ENSG00000070087	PFN2	2	1	0	1	0	2	0	0	1.61781	0.954117	1.32226	0.721582	0.470551	1
ENSG00000070159	PTPN3	59	39	64	25	50	40	62	21	52.4266	0.130123	0.193192	0.673543	0.500602	1
ENSG00000070182	SPTB	1	1	2	3	0	1	2	3	3.31343	0.26567	0.928146	0.286237	0.774697	1
ENSG00000070190	DAPP1	184	116	121	203	212	100	166	188	198.152	-0.0976931	0.116606	-0.837802	0.402142	1
ENSG00000070193	FGF10	303	178	275	422	327	191	327	458	354.843	-0.150316	0.128887	-1.16626	0.243509	1
ENSG00000070214	SLC44A1	2542	1570	1679	2001	2633	1592	2051	2090	2270.6	-0.108102	0.051723	-2.09001	0.0366168	1
ENSG00000070269	TMEM260	257	217	240	253	267	178	253	266	294.363	0.010302	0.0885521	0.116338	0.907385	1
ENSG00000070366	SMG6	171	119	145	86	193	128	186	79	162.559	-0.142336	0.131385	-1.08335	0.278654	1
ENSG00000070367	EXOC5	1630	1205	1240	1024	1696	1166	1467	1152	1515.82	-0.106122	0.0743395	-1.42753	0.153427	1
ENSG00000070371	CLTCL1	1438	1025	1153	857	1405	897	1332	818	1295.8	0.0184117	0.0533545	0.345082	0.730033	1
ENSG00000070388	FGF22	2	3	0	1	1	1	3	1	1.51409	-0.0944543	1.08697	-0.0868972	0.930753	1
ENSG00000070404	FSTL3	83	56	85	64	87	44	83	61	84.51	0.0894781	0.186811	0.478977	0.631955	1
ENSG00000070413	DGCR2	1122	868	850	774	1128	750	1057	622	1059.14	0.0429852	0.0601221	0.714965	0.474631	1
ENSG00000070423	RNF126	973	667	729	642	955	516	797	594	854.719	0.0934148	0.0841605	1.10996	0.267016	1
ENSG00000070444	MNT	262	152	212	146	218	145	227	100	213.591	0.180768	0.117326	1.54073	0.123383	1
ENSG00000070476	ZXDC	619	487	472	306	584	413	498	318	595.729	0.0506731	0.0886252	0.571769	0.567478	1
ENSG00000070495	JMJD6	896	613	664	472	914	522	783	455	707.046	-0.000831798	0.115339	-0.00721176	0.994246	1
ENSG00000070501	POLB	403	295	315	507	395	253	374	650	444.824	-0.109415	0.13927	-0.785632	0.432083	1
ENSG00000070526	ST6GALNAC1	0	0	0	0	0	1	0	0	0.814755	-0.757303	1.69295	-0.447327	0.654639	1
ENSG00000070540	WIPI1	228	108	190	118	222	94	208	148	211.869	-0.0456268	0.111669	-0.408591	0.68284	1
ENSG00000070601	FRMPD1	0	0	0	0	0	0	0	1	0.127625	-0.725397	5.94781	-0.12196	0.90293	1
ENSG00000070610	GBA2	1218	859	952	721	1172	711	1108	567	1109.77	0.102236	0.0570998	1.79049	0.0733756	1
ENSG00000070614	NDST1	401	272	343	240	412	225	483	217	414.435	-0.0480832	0.082229	-0.584747	0.558718	1
ENSG00000070669	ASNS	10	9	27	12	9	4	22	4	21.5621	0.709174	0.420262	1.68746	0.0915157	1
ENSG00000070718	AP3M2	177	122	114	112	169	91	166	108	153.838	-0.0084291	0.128486	-0.0656033	0.947694	1
ENSG00000070729	CNGB1	0	0	0	0	1	0	1	2	0.550576	-2.37438	1.64048	-1.44737	0.147794	1
ENSG00000070731	ST6GALNAC2	20	21	20	8	21	17	25	13	22.2645	-0.124235	0.286487	-0.433649	0.664543	1
ENSG00000070748	CHAT	2	0	0	0	0	0	1	0	0.831996	0.524753	1.80182	0.291235	0.770871	1
ENSG00000070756	PABPC1	31181	14558	23732	18584	31817	14662	27907	17732	26153.4	-0.0552076	0.0346947	-1.59124	0.111556	1
ENSG00000070759	TESK2	70	46	59	55	97	41	82	47	68.6049	-0.178693	0.161855	-1.10403	0.269579	1
ENSG00000070761	CFAP20	1054	602	927	935	1151	490	1087	1008	988.674	-0.052325	0.0855025	-0.611971	0.540557	1
ENSG00000070770	CSNK2A2	1017	599	634	492	1054	604	889	394	861.521	-0.0680617	0.0820566	-0.829449	0.40685	1
ENSG00000070778	PTPN21	105	54	85	44	97	61	92	31	92.8793	0.0623802	0.155987	0.399906	0.689226	1
ENSG00000070785	EIF2B3	532	486	461	665	547	436	529	737	605.134	-0.0657791	0.130675	-0.503379	0.614698	1
ENSG00000070808	CAMK2A	6	2	2	4	4	2	3	0	3.73462	0.648254	0.730073	0.88793	0.374578	1
ENSG00000070814	TCOF1	1599	1021	1236	699	1699	880	1490	632	1293.88	-0.00496155	0.085558	-0.0579905	0.953756	1
ENSG00000070831	CDC42	4788	2870	4067	4546	5297	2640	5126	4968	4779.49	-0.128859	0.0621536	-2.07323	0.0381507	1
ENSG00000070882	OSBPL3	44	22	33	9	37	19	42	13	29.0806	-0.0399207	0.263441	-0.151536	0.879553	1
ENSG00000070886	EPHA8	0	0	0	0	0	0	0	0	0.0270312	0	5.94781	0	1	1
ENSG00000070915	SLC12A3	1	0	0	1	0	1	2	1	0.572676	-0.798952	1.73855	-0.45955	0.645839	1
ENSG00000070950	RAD18	563	428	446	376	610	328	565	435	533.227	-0.0816736	0.0741885	-1.10089	0.270943	1
ENSG00000070961	ATP2B1	605	388	425	355	565	387	524	353	535.987	-0.0468364	0.0900606	-0.520054	0.603026	1
ENSG00000070985	TRPM5	1	0	1	0	1	0	1	0	0.640531	0.018181	1.63815	0.0110985	0.991145	1
ENSG00000071051	NCK2	1064	759	844	641	1093	642	1072	623	981.111	-0.0296804	0.0589359	-0.503604	0.61454	1
ENSG00000071054	MAP4K4	4817	2899	3614	2313	4808	2840	4376	2452	4126.15	-0.0832154	0.0583611	-1.42587	0.153906	1
ENSG00000071073	MGAT4A	1797	1532	1495	1032	1727	1374	1722	1129	1984.15	-0.0302007	0.0700119	-0.431364	0.666203	1
ENSG00000071082	RPL31	8479	9966	7985	23346	9979	8475	10436	26967	13982	-0.163558	0.170462	-0.959498	0.337308	1
ENSG00000071127	WDR1	4579	3132	3424	2782	4748	2840	4187	2775	3942.76	-0.0530253	0.0499574	-1.06141	0.288503	1
ENSG00000071189	SNX13	1200	798	1021	1093	1213	814	1252	1168	1287.76	-0.110407	0.0629681	-1.75338	0.0795368	1
ENSG00000071203	MS4A12	0	0	0	0	0	0	0	1	0.152094	-0.692977	5.94561	-0.116553	0.907215	1
ENSG00000071205	ARHGAP10	13	9	11	2	15	6	17	8	13.3736	-0.381342	0.379354	-1.00524	0.314781	1
ENSG00000071242	RPS6KA2	134	105	119	173	112	81	150	167	234.992	0.101509	0.329411	0.308154	0.757965	1
ENSG00000071243	ING3	320	262	286	334	374	219	393	353	377.307	-0.133297	0.122421	-1.08884	0.276226	1
ENSG00000071246	VASH1	200	152	150	152	182	136	182	108	218.393	0.111584	0.103889	1.07407	0.282793	1
ENSG00000071282	LMCD1	0	0	0	0	0	0	0	0	0.0248622	0	5.94781	0	1	1
ENSG00000071462	WBSCR22	854	744	670	518	855	631	744	437	747.39	0.0737354	0.0602569	1.22368	0.221072	1
ENSG00000071537	SEL1L	1963	1346	1438	1044	2034	1329	1773	1005	1799.71	-0.073938	0.0753724	-0.980969	0.326608	1
ENSG00000071539	TRIP13	1164	748	874	637	1241	711	1133	625	970.402	-0.0985911	0.098326	-1.0027	0.316008	1
ENSG00000071553	ATP6AP1	3277	2207	2592	2257	3397	1913	3056	1915	2919.02	0.0330012	0.0503743	0.655121	0.51239	1
ENSG00000071564	TCF3	3720	2752	2849	2152	3618	2255	3199	1859	3124.8	0.0886108	0.0654026	1.35485	0.175465	1
ENSG00000071575	TRIB2	0	1	1	1	3	1	4	0	1.61738	-1.0929	1.08407	-1.00814	0.313386	1
ENSG00000071626	DAZAP1	4897	3670	3854	2940	4775	3125	4321	2918	4424.05	0.0265935	0.0472462	0.56287	0.573523	1
ENSG00000071655	MBD3	1086	1218	988	1027	1003	943	944	848	1147.42	0.2042	0.0909579	2.245	0.0247683	1
ENSG00000071677	PRLH	0	0	1	0	0	0	0	0	0.283841	0.665918	3.38441	0.196761	0.844015	1
ENSG00000071794	HLTF	902	580	661	571	871	620	832	639	836.506	-0.131929	0.0812332	-1.62408	0.104359	1
ENSG00000071859	FAM50A	1093	644	863	936	1075	532	987	812	939.389	0.0725248	0.075642	0.95879	0.337664	1
ENSG00000071889	FAM3A	408	283	293	313	370	236	355	287	365.918	0.0615879	0.0854484	0.720762	0.471056	1
ENSG00000071894	CPSF1	2272	1589	1655	1185	2047	1334	1822	916	1852.86	0.150227	0.0719792	2.08709	0.0368804	1
ENSG00000071909	MYO3B	1	1	7	4	3	0	3	6	2.16554	0.11802	0.845492	0.139587	0.888986	1
ENSG00000071967	CYBRD1	336	207	201	213	302	173	255	186	266.934	0.0653341	0.0941095	0.694236	0.487534	1
ENSG00000071991	CDH19	0	0	0	0	0	0	0	0	0
ENSG00000071994	PDCD2	2385	1955	1870	1957	2595	1763	2155	1960	2320.92	-0.0499683	0.0626929	-0.797033	0.425432	1
ENSG00000072041	SLC6A15	0	0	0	0	0	0	0	0	0
ENSG00000072042	RDH11	1054	619	825	662	1104	577	977	707	966.907	-0.0785342	0.0524529	-1.49723	0.134333	1
ENSG00000072062	PRKACA	1222	654	947	674	1140	607	1063	593	1014.32	0.0563219	0.0552537	1.01933	0.308046	1
ENSG00000072071	ADGRL1	231	156	179	118	213	131	217	77	211.638	0.138181	0.115331	1.19812	0.23087	1
ENSG00000072080	SPP2	0	0	0	0	0	0	0	0	0
ENSG00000072110	ACTN1	6517	3820	4942	3235	6548	3473	5977	2895	5277.74	-0.000730381	0.0598201	-0.0122096	0.990258	1
ENSG00000072121	ZFYVE26	514	286	373	255	480	259	488	224	450.329	0.00330141	0.0947551	0.0348415	0.972206	1
ENSG00000072133	RPS6KA6	0	0	0	0	0	0	0	0	0.0540221	0	5.94781	0	1	1
ENSG00000072134	EPN2	63	36	38	26	59	32	52	25	50.1861	-0.029143	0.206739	-0.140965	0.887897	1
ENSG00000072135	PTPN18	1664	748	1078	886	1655	644	1356	821	1269.36	-0.00616574	0.0487361	-0.126513	0.899326	1
ENSG00000072163	LIMS2	2	0	1	3	0	0	2	0	1.33	1.47746	1.38925	1.06349	0.287559	1
ENSG00000072182	ASIC4	0	0	0	3	1	1	0	1	0.923861	-0.0756632	1.52209	-0.0497101	0.960353	1
ENSG00000072195	SPEG	2	5	3	1	0	4	3	1	3.56049	0.481204	0.801746	0.600195	0.548377	1
ENSG00000072201	LNX1	22	14	30	11	32	20	18	7	28.9589	0.0343404	0.322903	0.106349	0.915305	1
ENSG00000072210	ALDH3A2	1192	907	846	721	1172	790	999	769	1016.04	-0.0308609	0.0706421	-0.436863	0.66221	1
ENSG00000072274	TFRC	8262	7552	5969	4384	7893	7473	7017	4428	7668.87	-0.0435437	0.0803197	-0.542129	0.587729	1
ENSG00000072310	SREBF1	1599	1358	1233	1049	1415	1058	1364	752	1464.11	0.210391	0.0656773	3.2034	0.00135817	1
ENSG00000072315	TRPC5	0	0	0	0	0	1	1	0	0.144441	-1.43502	5.9371	-0.241705	0.809009	1
ENSG00000072364	AFF4	959	681	614	395	914	683	862	331	914.969	-0.0519379	0.125444	-0.414032	0.67885	1
ENSG00000072401	UBE2D1	314	246	246	314	347	197	270	300	310.807	0.0137037	0.0871779	0.157192	0.875094	1
ENSG00000072415	MPP5	536	398	389	331	483	397	524	382	521.567	-0.118157	0.0920513	-1.2836	0.199282	1
ENSG00000072422	RHOBTB1	148	111	145	110	174	117	158	109	151.868	-0.108815	0.117599	-0.925301	0.354809	1
ENSG00000072501	SMC1A	7293	4235	5229	2605	7351	4008	6294	2645	5762.48	-0.0571805	0.0809233	-0.706601	0.479814	1
ENSG00000072506	HSD17B10	1147	1024	1038	1165	1337	920	1124	1107	1233.98	-0.0301672	0.0932678	-0.323447	0.746357	1
ENSG00000072518	MARK2	1010	649	789	499	999	556	883	457	874.683	0.0477641	0.0636638	0.750256	0.453101	1
ENSG00000072571	HMMR	2225	1372	1432	2351	2284	1165	1781	2818	2117.36	-0.111674	0.115183	-0.96954	0.332276	1
ENSG00000072609	CHFR	1035	808	738	651	978	649	867	624	936.498	0.0556542	0.0541242	1.02827	0.303823	1
ENSG00000072657	TRHDE	263	228	208	104	285	190	277	119	240.348	-0.10971	0.115699	-0.948236	0.343009	1
ENSG00000072682	P4HA2	55	40	49	48	44	31	40	34	49.4327	0.373101	0.188089	1.98364	0.047296	1
ENSG00000072694	FCGR2B	0	0	0	0	1	0	0	0	0.112982	-0.725391	5.94781	-0.12196	0.902931	1
ENSG00000072736	NFATC3	1654	847	1114	686	1597	915	1425	672	1408.29	-0.0992401	0.0961451	-1.03219	0.301982	1
ENSG00000072756	TRNT1	303	255	304	346	333	221	317	347	338.027	-0.00745938	0.0902781	-0.0826267	0.934148	1
ENSG00000072778	ACADVL	2384	1749	1763	1762	2186	1437	1971	1102	2032.01	0.220753	0.0798535	2.76447	0.00570145	1
ENSG00000072786	STK10	3777	2149	2799	1943	3643	1882	3396	1728	3121.07	0.0305499	0.0618874	0.493636	0.621563	1
ENSG00000072803	FBXW11	1086	848	902	593	1130	819	1051	585	1070.9	-0.0547644	0.0659512	-0.830377	0.406325	1
ENSG00000072818	ACAP1	190	142	126	153	195	102	145	113	165.844	0.157924	0.12625	1.25088	0.210979	1
ENSG00000072832	CRMP1	0	0	0	0	0	0	0	0	0.150875	0	5.20272	0	1	1
ENSG00000072840	EVC	0	0	0	0	0	0	0	0	0.548382	0	2.1402	0	1	1
ENSG00000072849	DERL2	400	370	331	408	408	294	403	430	421.018	-0.0243911	0.0895024	-0.272519	0.785223	1
ENSG00000072858	SIDT1	36	18	28	35	35	22	32	41	40.9578	-0.161327	0.269004	-0.599719	0.548693	1
ENSG00000072864	NDE1	954	552	618	508	963	457	784	470	768.47	0.00336053	0.0683905	0.0491374	0.96081	1
ENSG00000072952	MRVI1	29	16	18	11	22	20	18	10	23.2013	0.0629943	0.297418	0.211804	0.83226	1
ENSG00000072954	TMEM38A	37	36	29	36	45	31	42	28	45.1805	-0.0704007	0.204344	-0.34452	0.730455	1
ENSG00000072958	AP1M1	1953	1457	1391	1007	1916	1277	1592	880	1574.92	0.0494431	0.0627037	0.78852	0.430393	1
ENSG00000073008	PVR	431	233	287	206	402	216	388	194	350.4	-0.0326899	0.0882069	-0.370605	0.710932	1
ENSG00000073050	XRCC1	1059	598	840	624	1084	523	989	522	873.31	0.0384149	0.0668873	0.574322	0.56575	1
ENSG00000073060	SCARB1	1350	945	944	762	1278	847	1094	659	1290.31	0.0550681	0.0591789	0.930536	0.352094	1
ENSG00000073067	CYP2W1	717	711	555	444	518	629	482	263	600.422	0.379179	0.103642	3.65853	0.000253666	0.732274
ENSG00000073111	MCM2	2896	2246	2156	1592	2927	1857	2579	1484	2486.27	0.0225795	0.0649466	0.347663	0.728093	1
ENSG00000073146	MOV10L1	1	1	1	1	1	0	1	1	1.47805	0.435812	1.24427	0.350255	0.726148	1
ENSG00000073150	PANX2	42	25	26	16	25	29	35	20	36.5908	-0.0210881	0.251609	-0.0838129	0.933205	1
ENSG00000073169	SELO	318	268	213	181	288	222	261	147	274.915	0.0980528	0.107371	0.913212	0.361131	1
ENSG00000073282	TP63	1	2	0	2	1	1	2	1	1.39144	-0.0561775	1.14861	-0.0489091	0.960992	1
ENSG00000073331	ALPK1	304	208	233	220	336	203	312	179	319.476	-0.0695254	0.0977366	-0.711355	0.476865	1
ENSG00000073350	LLGL2	449	449	320	259	401	316	375	190	404.198	0.211488	0.0884365	2.39141	0.0167839	1
ENSG00000073417	PDE8A	404	238	267	268	375	222	327	230	366.184	0.0354749	0.105446	0.336428	0.736548	1
ENSG00000073464	CLCN4	50	37	43	38	44	31	55	32	62.2873	0.0942679	0.228968	0.411708	0.680553	1
ENSG00000073536	NLE1	375	341	341	324	436	297	391	292	392.166	-0.0203951	0.0819269	-0.248943	0.803405	1
ENSG00000073578	SDHA	693	475	617	431	757	425	758	490	666.159	-0.117325	0.0896193	-1.30915	0.190485	1
ENSG00000073584	SMARCE1	209	143	169	125	194	133	182	127	187.666	0.0277792	0.0992304	0.279947	0.779518	1
ENSG00000073598	FNDC8	1	0	2	0	1	3	2	0	1.28488	-0.990467	1.20449	-0.822309	0.410901	1
ENSG00000073605	GSDMB	63	24	38	37	68	27	60	14	51.1106	2.02447e-05	0.23949	8.45324e-05	0.999933	1
ENSG00000073614	KDM5A	1587	1169	1238	756	1640	1140	1444	780	1500.16	-0.06989	0.0772946	-0.904203	0.365888	1
ENSG00000073670	ADAM11	35	24	37	22	16	18	33	13	31.742	0.585962	0.264113	2.2186	0.0265137	1
ENSG00000073711	PPP2R3A	8	8	9	10	14	11	14	4	9.31589	-0.23411	0.436	-0.53695	0.591302	1
ENSG00000073712	FERMT2	0	0	0	2	0	0	1	0	0.990545	0.673658	1.63923	0.41096	0.681102	1
ENSG00000073734	ABCB11	5	5	11	8	12	5	5	4	10.1094	0.177384	0.447661	0.396247	0.691923	1
ENSG00000073737	DHRS9	440	249	372	965	524	253	465	880	514.963	-0.10912	0.123212	-0.885627	0.375819	1
ENSG00000073754	CD5L	0	0	0	0	0	0	0	0	0.0290167	0	5.94781	0	1	1
ENSG00000073756	PTGS2	27	24	31	15	36	28	40	22	39.8351	-0.362817	0.237071	-1.53042	0.125914	1
ENSG00000073792	IGF2BP2	1706	886	1321	870	1703	869	1684	804	1417.46	-0.0554264	0.0521767	-1.06228	0.288107	1
ENSG00000073803	MAP3K13	382	242	310	330	416	245	397	316	385.473	-0.109834	0.0777137	-1.41332	0.157561	1
ENSG00000073849	ST6GAL1	402	262	289	263	420	219	411	259	380.926	-0.0822673	0.0858161	-0.958646	0.337737	1
ENSG00000073861	TBX21	0	0	0	0	0	0	3	0	0.489007	-1.7965	2.109	-0.851826	0.394311	1
ENSG00000073905	VDAC1P1	12	38	8	7	17	26	11	12	18.9555	-0.187961	0.322533	-0.582767	0.56005	1
ENSG00000073910	FRY	2224	1338	1723	1096	2129	1298	2134	1011	1923.75	-0.0267273	0.104606	-0.255504	0.798334	1
ENSG00000073921	PICALM	2537	1856	2035	1510	2787	1775	2551	1547	2453.31	-0.11221	0.0494329	-2.26995	0.0232108	1
ENSG00000073969	NSF	3370	1841	2548	1757	3337	1706	3099	1872	2867.11	-0.0637759	0.0531727	-1.19941	0.230369	1
ENSG00000074047	GLI2	0	0	0	0	0	0	0	0	0
ENSG00000074054	CLASP1	1771	1093	1345	770	1760	1016	1689	638	1547.43	0.002965	0.0862367	0.0343822	0.972572	1
ENSG00000074071	MRPS34	2197	1348	1511	1792	2116	1066	1706	1849	1769.67	0.0351888	0.0832582	0.422646	0.672553	1
ENSG00000074181	NOTCH3	0	2	3	4	3	6	0	0	2.6851	0.103308	0.842947	0.122556	0.902458	1
ENSG00000074201	CLNS1A	2853	2072	2695	2947	3110	1933	3050	3014	2993.01	-0.0648866	0.0617545	-1.05072	0.293388	1
ENSG00000074211	PPP2R2C	0	1	0	1	0	0	0	0	0.363856	1.35316	2.08721	0.648311	0.516784	1
ENSG00000074219	TEAD2	31	27	36	27	31	19	62	22	34.3053	-0.0635971	0.232399	-0.273656	0.784349	1
ENSG00000074266	EED	308	354	258	345	324	327	320	392	366.11	-0.124737	0.0955912	-1.3049	0.191928	1
ENSG00000074276	CDHR2	5	4	3	3	2	3	2	2	4.17421	0.735133	0.723195	1.01651	0.309388	1
ENSG00000074317	SNCB	0	2	1	0	3	0	0	0	1.23083	0.00072703	1.47669	0.000492336	0.999607	1
ENSG00000074319	TSG101	1577	974	1288	1276	1741	834	1590	1344	1452.38	-0.0835084	0.0730133	-1.14374	0.252731	1
ENSG00000074356	NCBP3	1204	781	881	473	1160	718	1022	478	969.312	-0.0118628	0.0861349	-0.137723	0.890459	1
ENSG00000074370	ATP2A3	614	511	459	397	620	394	482	329	541.976	0.134528	0.0811613	1.65754	0.0974108	1
ENSG00000074410	CA12	2	4	2	4	5	0	2	3	3.11707	0.355427	0.797765	0.445529	0.655938	1
ENSG00000074416	MGLL	461	275	359	242	458	237	449	221	417.831	-0.00259074	0.0796333	-0.0325334	0.974047	1
ENSG00000074527	NTN4	0	0	0	0	0	0	0	0	0.0745867	0	5.94781	0	1	1
ENSG00000074582	BCS1L	436	351	340	322	408	289	383	237	399.88	0.149627	0.0858635	1.74262	0.0814004	1
ENSG00000074590	NUAK1	19	14	23	16	21	15	21	21	25.0394	-0.111623	0.2752	-0.405607	0.685031	1
ENSG00000074603	DPP8	1506	1028	1024	616	1442	1076	1238	640	1304.35	-0.0811186	0.0950724	-0.853229	0.393532	1
ENSG00000074621	SLC24A1	187	112	131	96	203	106	168	71	166.875	-0.0132247	0.140848	-0.0938933	0.925194	1
ENSG00000074657	ZNF532	332	153	251	162	276	157	325	151	289.627	-0.00700239	0.1177	-0.0594934	0.952559	1
ENSG00000074660	SCARF1	5	7	4	3	3	8	9	1	6.471	-0.148466	0.550666	-0.269612	0.787459	1
ENSG00000074695	LMAN1	2994	2265	2186	1528	2885	2267	2684	1656	2635.34	-0.0917768	0.0714629	-1.28426	0.199052	1
ENSG00000074696	HACD3	2158	1608	1525	1737	2264	1459	1989	2072	2051.02	-0.147996	0.103657	-1.42775	0.153364	1
ENSG00000074706	IPCEF1	649	386	411	354	624	352	459	346	608.912	0.0153517	0.101972	0.150548	0.880333	1
ENSG00000074755	ZZEF1	908	670	717	428	856	608	868	397	857.788	0.0107633	0.0934112	0.115225	0.908267	1
ENSG00000074771	NOX3	0	0	0	2	0	0	0	0	0.233942	1.15409	4.60715	0.250501	0.8022	1
ENSG00000074800	ENO1	20542	17316	17569	17108	21865	14731	19929	17792	20450.1	-0.0265662	0.0835455	-0.317985	0.750496	1
ENSG00000074803	SLC12A1	2	3	1	2	3	1	1	2	8.8225	0.179866	0.807155	0.22284	0.82366	1
ENSG00000074842	MYDGF	2107	2298	1517	1215	2099	1915	1644	1207	1849.05	0.039107	0.0818335	0.477885	0.632732	1
ENSG00000074855	ANO8	87	73	42	61	71	63	70	46	78.9	0.0654851	0.169573	0.386177	0.699366	1
ENSG00000074935	TUBE1	619	540	744	1026	701	407	968	1102	1011.99	-0.0755623	0.268337	-0.281595	0.778254	1
ENSG00000074964	ARHGEF10L	277	178	180	212	265	180	235	192	274.727	-0.0450602	0.0964324	-0.467273	0.640305	1
ENSG00000074966	TXK	4	3	10	8	7	4	5	3	6.99463	0.397407	0.511768	0.776537	0.437432	1
ENSG00000075035	WSCD2	0	0	0	0	0	0	0	0	0
ENSG00000075043	KCNQ2	0	0	0	0	0	0	0	0	0.0960501	0	5.94781	0	1	1
ENSG00000075073	TACR2	3	3	5	2	5	6	4	3	3.6686	-0.495661	0.63991	-0.774578	0.438589	1
ENSG00000075089	ACTR6	443	466	448	948	524	408	509	1052	651.783	-0.112346	0.128921	-0.871428	0.38352	1
ENSG00000075131	TIPIN	473	344	401	539	537	327	497	667	524.86	-0.195315	0.114207	-1.71018	0.0872318	1
ENSG00000075142	SRI	369	316	328	425	361	287	386	432	397.474	-0.0288069	0.0935987	-0.30777	0.758257	1
ENSG00000075151	EIF4G3	4718	2643	3360	1881	4573	2674	4208	1877	3772.18	-0.0763425	0.0961113	-0.794313	0.427013	1
ENSG00000075188	NUP37	638	590	603	1088	785	523	763	1204	815.943	-0.161192	0.124483	-1.29489	0.195357	1
ENSG00000075213	SEMA3A	222	122	181	198	205	113	221	187	216.009	0.0107569	0.123581	0.0870431	0.930637	1
ENSG00000075218	GTSE1	1068	768	685	425	1031	626	785	389	831.691	0.0688703	0.0692593	0.994383	0.320036	1
ENSG00000075223	SEMA3C	2	8	9	9	10	1	10	10	8.9739	-0.106428	0.466245	-0.228265	0.81944	1
ENSG00000075234	TTC38	497	404	355	300	539	330	449	254	450.548	0.00804053	0.101815	0.0789716	0.937055	1
ENSG00000075239	ACAT1	965	844	855	1476	1068	712	974	1638	1137.15	-0.0726319	0.120017	-0.605181	0.545059	1
ENSG00000075240	GRAMD4	1363	1078	1079	844	1223	923	1174	677	1193.95	0.13792	0.0607104	2.27178	0.0231001	1
ENSG00000075275	CELSR1	720	578	542	367	690	504	571	315	633.392	0.0953035	0.0976317	0.976154	0.328988	1
ENSG00000075290	WNT8B	1	2	1	0	0	0	0	0	1.21342	2.3382	1.45954	1.60201	0.109153	1
ENSG00000075292	ZNF638	3154	1933	2306	2799	2947	1901	2663	2957	3006.73	-0.0456917	0.0781827	-0.584422	0.558936	1
ENSG00000075303	SLC25A40	1144	863	960	823	1169	885	1127	771	1158.04	-0.0544703	0.0598917	-0.909481	0.363096	1
ENSG00000075336	TIMM21	496	389	354	366	482	382	408	402	448.774	-0.0729015	0.103268	-0.705945	0.480222	1
ENSG00000075340	ADD2	1142	660	847	524	1136	597	1026	558	1008.22	-0.0525509	0.0755749	-0.695348	0.486837	1
ENSG00000075388	FGF4	0	0	0	0	0	0	0	0	0
ENSG00000075391	RASAL2	951	583	689	428	853	573	858	378	851.535	0.00468914	0.108255	0.0433156	0.96545	1
ENSG00000075399	VPS9D1	267	219	205	188	238	166	248	134	248.864	0.178164	0.102843	1.73239	0.0832042	1
ENSG00000075407	ZNF37A	600	382	402	225	524	347	473	215	517.182	0.0458341	0.110243	0.415756	0.677588	1
ENSG00000075413	MARK3	1626	1053	1267	857	1657	1024	1550	859	1508.94	-0.0713206	0.0558312	-1.27743	0.20145	1
ENSG00000075415	SLC25A3	9120	7668	8738	8422	9919	7074	9652	8227	9649	-0.0320001	0.057764	-0.553979	0.579593	1
ENSG00000075420	FNDC3B	1196	652	817	567	1171	620	952	485	967.043	0.0215972	0.0883253	0.244519	0.806829	1
ENSG00000075426	FOSL2	910	564	659	688	902	530	843	581	933.664	-0.00156485	0.115984	-0.013492	0.989235	1
ENSG00000075429	CACNG5	1	1	0	0	1	0	0	0	0.18624	0.662862	4.2427	0.156236	0.875847	1
ENSG00000075461	CACNG4	0	0	0	0	2	0	0	0	0.250907	-1.1703	3.50622	-0.333778	0.738547	1
ENSG00000075539	FRYL	1406	876	969	655	1309	908	1148	533	1189.18	0.0179796	0.100487	0.178924	0.857997	1
ENSG00000075568	TMEM131	2092	1077	1410	837	1972	1126	1753	762	1682.97	-0.0434725	0.0756036	-0.575006	0.565287	1
ENSG00000075618	FSCN1	2063	2222	1906	1422	1952	1731	2040	1331	2081.14	0.109125	0.0791516	1.37868	0.167993	1
ENSG00000075624	ACTB	92690	53034	68132	54340	94794	46623	81667	47298	73623.6	0.0190545	0.0662163	0.287761	0.77353	1
ENSG00000075643	MOCOS	1	1	1	1	3	0	0	1	0.864069	0.12179	1.39351	0.0873981	0.930355	1
ENSG00000075651	PLD1	506	311	424	300	504	361	470	305	449.336	-0.0904402	0.0865066	-1.04547	0.295805	1
ENSG00000075673	ATP12A	0	0	0	0	0	0	0	0	0.137191	0	5.94781	0	1	1
ENSG00000075702	WDR62	896	549	634	334	825	428	711	269	655.789	0.145186	0.0942312	1.54075	0.123378	1
ENSG00000075711	DLG1	1484	872	1077	745	1385	936	1220	757	1214.71	-0.0478292	0.0809883	-0.590568	0.55481	1
ENSG00000075785	RAB7A	6240	3317	5434	4260	7085	2980	7063	4325	5677.75	-0.113147	0.0582298	-1.94311	0.0520025	1
ENSG00000075790	BCAP29	19	8	11	9	16	8	7	13	11.6396	0.0955426	0.425889	0.224337	0.822495	1
ENSG00000075826	SEC31B	174	84	157	117	117	71	127	37	143.2	0.649851	0.332954	1.95178	0.0509649	1
ENSG00000075856	SART3	1563	1164	1271	765	1629	1027	1511	737	1379.2	-0.0220497	0.0514973	-0.428172	0.668526	1
ENSG00000075884	ARHGAP15	3427	2286	3088	5515	3750	2116	3917	6241	4125.2	-0.145399	0.0995876	-1.46001	0.144288	1
ENSG00000075886	TUBA3D	1	1	3	2	4	3	6	2	3.50171	-1.05514	0.751546	-1.40396	0.160329	1
ENSG00000075891	PAX2	0	0	0	0	0	0	0	0	0
ENSG00000075914	EXOSC7	408	440	358	344	432	393	413	357	423.015	-0.0476127	0.101579	-0.468725	0.639266	1
ENSG00000075945	KIFAP3	374	242	315	305	370	241	340	272	353.238	0.020701	0.0795049	0.260374	0.794576	1
ENSG00000075975	MKRN2	890	662	707	611	940	645	932	660	907.756	-0.13813	0.0680599	-2.02954	0.0424035	1
ENSG00000076003	MCM6	5410	4665	4416	4214	5744	4173	4979	4706	5290.77	-0.0709526	0.0694765	-1.02125	0.307138	1
ENSG00000076043	REXO2	320	187	257	299	330	203	309	292	298.618	-0.0943719	0.0941511	-1.00235	0.316177	1
ENSG00000076053	RBM7	500	335	419	491	538	309	489	567	527.453	-0.116725	0.0936398	-1.24653	0.212569	1
ENSG00000076067	RBMS2	339	249	331	245	358	216	376	193	360.006	0.0592137	0.0892017	0.663819	0.506806	1
ENSG00000076108	BAZ2A	3060	1763	2172	1295	3004	1666	2870	1121	2643.6	-0.0288041	0.0938949	-0.306769	0.759019	1
ENSG00000076201	PTPN23	670	435	492	318	635	376	554	220	572.466	0.137508	0.083449	1.64781	0.0993909	1
ENSG00000076242	MLH1	895	607	693	744	930	555	806	687	840.386	-0.0109079	0.0666196	-0.163734	0.869941	1
ENSG00000076248	UNG	1220	1047	990	748	1272	840	1100	718	1041.21	0.0367986	0.0928292	0.396411	0.691801	1
ENSG00000076258	FMO4	74	44	72	100	75	36	73	99	86.0766	0.0421865	0.170343	0.247656	0.804401	1
ENSG00000076321	KLHL20	811	514	630	575	846	449	811	582	770.263	-0.0700609	0.0795491	-0.880725	0.378467	1
ENSG00000076344	RGS11	0	0	0	0	0	0	0	0	0.272502	0	3.11321	0	1	1
ENSG00000076351	SLC46A1	50	47	41	24	57	39	58	26	50.1158	-0.137295	0.206253	-0.665663	0.505627	1
ENSG00000076356	PLXNA2	2	0	0	0	1	0	0	0	0.320486	0.412766	2.99825	0.137669	0.890502	1
ENSG00000076382	SPAG5	2596	1699	1713	1188	2576	1472	2020	1089	2008.09	0.0223877	0.056245	0.398039	0.690601	1
ENSG00000076513	ANKRD13A	1267	717	957	950	1317	703	1212	1049	1194.41	-0.129974	0.0535052	-2.42919	0.0151326	1
ENSG00000076554	TPD52	2558	1410	2318	2239	2752	1394	2792	2387	2447.58	-0.117601	0.0703045	-1.67274	0.0943776	1
ENSG00000076555	ACACB	1275	699	837	493	1089	654	1036	434	1068.53	0.0456217	0.0896831	0.508699	0.610963	1
ENSG00000076604	TRAF4	137	125	126	70	158	97	132	65	125.052	0.0479086	0.14569	0.32884	0.742277	1
ENSG00000076641	PAG1	267	164	193	142	245	179	224	132	301.931	-0.0263911	0.246772	-0.106945	0.914832	1
ENSG00000076650	GPATCH1	580	388	487	326	616	334	526	347	503.538	-0.0185185	0.0679696	-0.272452	0.785274	1
ENSG00000076662	ICAM3	1	3	1	5	6	1	0	1	3.87573	0.343768	0.800236	0.429583	0.667499	1
ENSG00000076685	NT5C2	1190	786	795	554	1154	752	1067	555	1022.32	-0.0818287	0.0771226	-1.06102	0.28868	1
ENSG00000076706	MCAM	4	1	2	0	4	5	1	0	2.62189	-0.606183	0.928599	-0.652793	0.51389	1
ENSG00000076716	GPC4	187	126	119	68	165	111	129	60	135.446	0.113474	0.132714	0.855026	0.392537	1
ENSG00000076770	MBNL3	554	388	387	390	548	412	529	365	563.374	-0.11026	0.082975	-1.32884	0.183902	1
ENSG00000076826	CAMSAP3	221	183	214	151	281	151	243	116	222.662	0.00597993	0.125161	0.047778	0.961893	1
ENSG00000076864	RAP1GAP	125	61	96	59	96	50	72	49	98.4459	0.355066	0.165814	2.14134	0.0322463	1
ENSG00000076924	XAB2	1449	1090	1150	823	1438	859	1352	730	1246.44	0.067636	0.0753766	0.897308	0.369555	1
ENSG00000076928	ARHGEF1	3327	2827	2417	1829	2862	2325	2377	1386	2740.23	0.224249	0.0714013	3.14069	0.0016855	1
ENSG00000076944	STXBP2	1844	1287	1496	1369	1865	1014	1541	1131	1602.69	0.133052	0.0513237	2.5924	0.00953082	1
ENSG00000076984	MAP2K7	765	556	687	518	773	465	765	503	732.594	0.0284288	0.0632551	0.44943	0.653121	1
ENSG00000077009	NMRK2	0	0	0	0	0	0	0	0	0
ENSG00000077044	DGKD	1773	1312	1317	990	1732	1214	1557	855	1645.58	0.0238779	0.0644277	0.370616	0.710924	1
ENSG00000077063	CTTNBP2	0	0	0	0	0	0	0	0	0.0837597	0	5.94781	0	1	1
ENSG00000077080	ACTL6B	0	0	0	0	0	0	0	0	0.0564925	0	5.94781	0	1	1
ENSG00000077092	RARB	4	5	9	4	7	5	13	8	8.19568	-0.557504	0.501199	-1.11234	0.265991	1
ENSG00000077097	TOP2B	10286	6765	9017	7200	10330	6965	10100	6942	9981.47	-0.0411191	0.057251	-0.718225	0.472619	1
ENSG00000077147	TM9SF3	3668	3248	3019	2814	3707	3287	3442	2831	3668.97	-0.0565616	0.0896855	-0.630666	0.528259	1
ENSG00000077150	NFKB2	300	203	215	192	270	158	234	159	276.664	0.164895	0.108376	1.52151	0.128133	1
ENSG00000077152	UBE2T	769	550	701	1101	887	438	820	1321	881.619	-0.102701	0.137557	-0.746609	0.4553	1
ENSG00000077157	PPP1R12B	522	343	387	221	502	321	500	191	452.47	-0.0117188	0.110921	-0.10565	0.91586	1
ENSG00000077232	DNAJC10	1696	1372	1319	1313	1721	1252	1570	1406	1744.71	-0.0628775	0.0688001	-0.913916	0.360761	1
ENSG00000077235	GTF3C1	2651	1568	1942	1151	2529	1365	2392	1171	2151.52	-0.0166035	0.0745915	-0.222592	0.823853	1
ENSG00000077238	IL4R	983	607	757	649	965	609	945	574	943.516	-0.0342404	0.0646099	-0.529956	0.596143	1
ENSG00000077254	USP33	1750	1324	1273	1144	1626	1350	1634	1120	1662.3	-0.0642839	0.0590005	-1.08955	0.275912	1
ENSG00000077264	PAK3	0	0	0	0	0	0	0	0	0
ENSG00000077274	CAPN6	0	0	0	0	0	0	0	0	0
ENSG00000077279	DCX	0	0	0	0	0	0	0	0	0
ENSG00000077312	SNRPA	1655	1083	1360	1157	1719	939	1478	919	1421.46	0.0877724	0.0756381	1.16042	0.245876	1
ENSG00000077327	SPAG6	51	44	42	46	48	40	69	43	54.5261	-0.102765	0.18982	-0.541384	0.588243	1
ENSG00000077348	EXOSC5	322	328	301	334	342	237	310	297	347.958	0.124164	0.113364	1.09527	0.273397	1
ENSG00000077380	DYNC1I2	2013	1108	1562	2064	2125	1117	1944	2283	1990.68	-0.143063	0.0845115	-1.69282	0.0904901	1
ENSG00000077420	APBB1IP	1093	563	759	663	1082	501	847	631	866.098	0.0199933	0.0688824	0.290252	0.771623	1
ENSG00000077454	LRCH4	423	294	326	336	370	216	379	271	422.58	0.173803	0.0750694	2.31523	0.0206003	1
ENSG00000077458	FAM76B	643	462	514	507	708	357	662	576	658.128	-0.0951254	0.0826493	-1.15095	0.249752	1
ENSG00000077463	SIRT6	389	336	312	373	418	260	359	305	390.789	0.0867206	0.0946239	0.916476	0.359417	1
ENSG00000077498	TYR	0	0	0	0	0	0	0	0	0
ENSG00000077514	POLD3	1410	930	1082	845	1545	809	1268	853	1247.36	-0.0486726	0.0533938	-0.911578	0.361991	1
ENSG00000077522	ACTN2	1	0	0	1	2	1	2	4	1.61182	-2.09844	1.23869	-1.69408	0.0902503	1
ENSG00000077549	CAPZB	3735	2140	2945	2472	4112	2061	3700	2368	3275.1	-0.0922696	0.0528743	-1.74508	0.0809717	1
ENSG00000077585	GPR137B	160	100	90	103	179	92	148	95	142.36	-0.166207	0.123594	-1.34479	0.178695	1
ENSG00000077616	NAALAD2	21	12	26	16	30	21	23	13	25.4206	-0.191267	0.282191	-0.677792	0.497903	1
ENSG00000077684	JADE1	766	573	577	396	745	507	721	362	676.569	0.00138218	0.064859	0.0213105	0.982998	1
ENSG00000077713	SLC25A43	419	253	325	229	496	234	390	274	371.22	-0.168405	0.0767585	-2.19396	0.0282382	1
ENSG00000077721	UBE2A	2240	1557	1670	1732	2376	1409	2127	1771	2038.39	-0.0861222	0.0536314	-1.60582	0.108314	1
ENSG00000077782	FGFR1	203	146	178	101	210	119	194	106	191.756	0.0173974	0.101308	0.171728	0.863651	1
ENSG00000077800	FKBP6	0	0	0	0	0	0	0	0	0
ENSG00000077935	SMC1B	21	12	6	15	15	9	13	11	17.1444	0.169269	0.357105	0.474003	0.635497	1
ENSG00000077942	FBLN1	56	42	34	36	29	24	34	36	36.7776	0.431629	0.223857	1.92814	0.0538376	1
ENSG00000077943	ITGA8	0	0	0	0	0	0	0	0	0
ENSG00000077984	CST7	543	205	437	416	568	174	446	382	444.315	0.0578585	0.0903478	0.640397	0.521914	1
ENSG00000078018	MAP2	0	0	0	0	0	0	0	0	0.0350406	0	5.94781	0	1	1
ENSG00000078043	PIAS2	452	310	391	254	482	272	460	295	430.917	-0.0877405	0.0749813	-1.17017	0.241935	1
ENSG00000078053	AMPH	1	1	0	4	5	0	2	2	2.09891	-0.497814	0.98275	-0.506552	0.612469	1
ENSG00000078061	ARAF	1120	712	858	788	1152	578	992	630	984.072	0.0849223	0.0671474	1.26471	0.205974	1
ENSG00000078070	MCCC1	674	524	623	577	719	499	702	544	715.401	-0.030171	0.0596262	-0.506001	0.612856	1
ENSG00000078081	LAMP3	0	3	2	1	0	0	1	1	1.59156	1.59141	1.29552	1.22839	0.219301	1
ENSG00000078098	FAP	3	4	3	6	8	1	4	6	4.35392	-0.214346	0.620313	-0.345544	0.729685	1
ENSG00000078114	NEBL	3	10	4	8	5	13	9	12	9.64805	-0.671959	0.452743	-1.4842	0.137757	1
ENSG00000078124	ACER3	488	356	423	344	515	369	496	317	492.932	-0.0654292	0.0902069	-0.725324	0.468253	1
ENSG00000078140	UBE2K	1995	1673	1523	1309	2082	1561	1772	1284	1902.39	-0.0419475	0.0572877	-0.732226	0.464031	1
ENSG00000078142	PIK3C3	978	692	840	953	1011	624	1032	1106	1033.83	-0.111496	0.0898357	-1.24111	0.214564	1
ENSG00000078177	N4BP2	472	344	380	242	451	359	376	273	496.535	-0.0321937	0.116171	-0.277122	0.781686	1
ENSG00000078237	TIGAR	47	34	36	29	49	30	33	30	41.2658	0.0463413	0.21811	0.212468	0.831742	1
ENSG00000078246	TULP3	394	186	318	164	407	186	382	175	325.064	-0.0951541	0.103618	-0.918316	0.358454	1
ENSG00000078269	SYNJ2	415	262	277	218	433	230	356	171	421.765	0.0112362	0.094687	0.118667	0.905539	1
ENSG00000078295	ADCY2	0	0	0	0	0	0	0	0	0.0567949	0	5.94781	0	1	1
ENSG00000078304	PPP2R5C	2553	1778	2130	2258	2749	1679	2643	2548	2610.26	-0.133484	0.0625492	-2.13407	0.0328368	1
ENSG00000078319	PMS2P1	109	98	83	114	106	90	90	98	111.857	0.068725	0.134001	0.512869	0.608043	1
ENSG00000078328	RBFOX1	0	0	0	0	0	0	0	0	0
ENSG00000078369	GNB1	7377	5160	6125	4467	7627	4689	7335	4515	6774.79	-0.0494976	0.0425426	-1.16349	0.244633	1
ENSG00000078399	HOXA9	662	598	568	511	665	524	678	584	682.218	-0.071132	0.0832786	-0.854144	0.393025	1
ENSG00000078401	EDN1	2	1	0	0	2	0	2	0	1.12212	-0.305144	1.38794	-0.219853	0.825986	1
ENSG00000078403	MLLT10	1812	938	1459	1035	1823	880	1838	1088	1620.08	-0.0817428	0.0687647	-1.18873	0.234545	1
ENSG00000078487	ZCWPW1	93	43	60	80	85	62	66	66	82.4057	-0.0317624	0.161782	-0.196329	0.844353	1
ENSG00000078549	ADCYAP1R1	0	1	0	1	0	1	1	1	0.957721	-0.561017	1.49443	-0.375405	0.70736	1
ENSG00000078579	FGF20	0	0	0	0	0	0	0	0	0
ENSG00000078589	P2RY10	0	0	0	0	0	0	1	0	0.274944	-0.725462	3.0994	-0.234065	0.814934	1
ENSG00000078596	ITM2A	68	70	84	128	75	46	115	144	111.34	-0.0789376	0.175063	-0.45091	0.652054	1
ENSG00000078618	NRDC	9493	6657	7719	6301	9736	6295	8998	6294	8944.32	-0.047055	0.0337135	-1.39573	0.162796	1
ENSG00000078668	VDAC3	2522	2002	2396	3494	2887	1892	2845	3884	3025.14	-0.13327	0.101295	-1.31566	0.188287	1
ENSG00000078674	PCM1	6578	4210	4851	4186	6637	4042	5781	3971	5831.3	-0.0363884	0.0535833	-0.6791	0.497074	1
ENSG00000078687	TNRC6C	553	281	326	216	482	290	474	217	456.6	-0.0886125	0.113163	-0.78305	0.433598	1
ENSG00000078699	CBFA2T2	696	451	458	294	641	390	640	243	578.68	0.0192558	0.0914082	0.210657	0.833155	1
ENSG00000078725	BRINP1	0	0	0	0	0	0	0	0	0
ENSG00000078747	ITCH	1927	1241	1407	1107	1992	1223	1757	1136	1804.57	-0.0982675	0.0647928	-1.51664	0.129357	1
ENSG00000078795	PKD2L2	3	1	3	4	3	2	3	1	2.43196	0.289138	0.810013	0.356955	0.721125	1
ENSG00000078804	TP53INP2	211	109	151	85	204	95	144	77	168.565	0.117	0.118711	0.985583	0.324338	1
ENSG00000078808	SDF4	2152	1723	1676	1482	2185	1419	1894	1374	1931.12	0.0440916	0.0652774	0.675449	0.49939	1
ENSG00000078814	MYH7B	18	1	9	3	10	4	8	1	8.87411	0.419191	0.542006	0.773406	0.439282	1
ENSG00000078898	BPIFB2	0	0	0	0	0	0	0	0	0
ENSG00000078900	TP73	824	444	577	297	761	363	682	248	575.389	0.0976812	0.080204	1.21791	0.223259	1
ENSG00000078902	TOLLIP	922	837	688	614	934	677	812	590	849.269	0.0255447	0.062048	0.411692	0.680565	1
ENSG00000078967	UBE2D4	162	115	164	137	188	92	179	130	166.325	0.00093877	0.111142	0.00844654	0.993261	1
ENSG00000079101	CLUL1	0	0	0	0	0	0	1	0	0.317007	-0.725465	2.4972	-0.290511	0.771425	1
ENSG00000079102	RUNX1T1	0	0	0	0	0	0	0	0	0.0294122	0	5.94781	0	1	1
ENSG00000079112	CDH17	0	0	0	0	0	0	0	0	0.0294122	0	5.94781	0	1	1
ENSG00000079134	THOC1	895	612	808	1173	962	570	900	1207	980.587	-0.0558949	0.0927549	-0.602609	0.546769	1
ENSG00000079150	FKBP7	131	72	97	167	157	80	148	197	145.202	-0.32041	0.134071	-2.38984	0.0168556	1
ENSG00000079156	OSBPL6	1	0	1	1	1	0	0	0	0.653698	1.1433	1.75547	0.651281	0.514865	1
ENSG00000079215	SLC1A3	82	47	40	36	74	39	58	48	63.8991	-0.116048	0.185085	-0.627	0.530659	1
ENSG00000079246	XRCC5	17466	11941	14020	17013	18453	10864	17219	19162	17285.3	-0.109682	0.0843785	-1.29988	0.193641	1
ENSG00000079257	LXN	0	0	0	0	0	0	0	0	0.105931	0	5.94781	0	1	1
ENSG00000079263	SP140	13	16	17	16	22	12	14	29	22.9077	-0.299886	0.309735	-0.968202	0.332943	1
ENSG00000079277	MKNK1	1326	706	944	872	1281	667	1293	754	1150.67	-0.0327379	0.0611102	-0.535719	0.592153	1
ENSG00000079308	TNS1	658	382	470	295	642	325	537	248	555.658	0.0726949	0.0939178	0.774027	0.438915	1
ENSG00000079313	REXO1	1024	710	754	595	960	606	826	414	837.686	0.163564	0.0749153	2.18332	0.0290119	1
ENSG00000079332	SAR1A	1723	1300	1372	1421	1787	1119	1550	1498	1704.38	-0.0275662	0.0668009	-0.412662	0.679854	1
ENSG00000079335	CDC14A	526	314	378	221	448	285	407	226	419.634	0.0697115	0.09687	0.71964	0.471747	1
ENSG00000079337	RAPGEF3	17	11	18	17	15	12	10	12	24.5594	0.366435	0.330131	1.10997	0.267012	1
ENSG00000079385	CEACAM1	1	0	0	0	0	2	1	0	0.430412	-1.45256	2.14199	-0.678137	0.497685	1
ENSG00000079387	SENP1	881	497	599	570	811	464	722	577	748.447	-0.0153901	0.0702584	-0.21905	0.826611	1
ENSG00000079393	DUSP13	0	0	0	1	0	0	0	0	0.0951403	0.719546	5.94765	0.12098	0.903707	1
ENSG00000079432	CIC	1475	949	1016	719	1226	857	1175	479	1186.99	0.178822	0.0917374	1.94928	0.0512623	1
ENSG00000079435	LIPE	73	38	61	61	70	24	74	37	70.5337	0.22862	0.186717	1.22442	0.220795	1
ENSG00000079459	FDFT1	8571	6500	8132	8505	9328	5885	9749	8838	9314.84	-0.0777276	0.0696241	-1.11639	0.264256	1
ENSG00000079462	PAFAH1B3	260	255	221	223	263	188	269	181	249.672	0.108681	0.104817	1.03687	0.299798	1
ENSG00000079482	OPHN1	78	81	77	30	75	51	73	31	76.8258	0.221013	0.181088	1.22047	0.222285	1
ENSG00000079557	AFM	0	0	0	0	0	0	0	0	0
ENSG00000079616	KIF22	2158	1537	1649	1565	2273	1324	1947	1279	1922.59	0.0461913	0.0714449	0.646529	0.517937	1
ENSG00000079689	SCGN	0	0	0	0	0	0	0	0	0
ENSG00000079691	CARMIL1	18	12	14	13	25	13	22	16	20.3155	-0.392095	0.308051	-1.27283	0.203079	1
ENSG00000079739	PGM1	426	292	332	283	472	286	377	286	381.748	-0.0829635	0.0841965	-0.985356	0.324449	1
ENSG00000079785	DDX1	2524	1753	2063	2676	2690	1628	2433	3088	2655.24	-0.117293	0.0995841	-1.17783	0.238863	1
ENSG00000079805	DNM2	3722	2431	2789	2022	3752	2067	3460	1782	3252.28	0.017755	0.0511278	0.347267	0.728391	1
ENSG00000079819	EPB41L2	3434	2155	2518	1344	3571	1948	3034	1402	2828.67	-0.0605127	0.0757966	-0.798357	0.424664	1
ENSG00000079841	RIMS1	0	0	0	0	0	0	0	0	0.0266025	0	5.94781	0	1	1
ENSG00000079931	MOXD1	875	615	735	948	1032	525	990	1039	911.492	-0.158176	0.0883614	-1.79011	0.0734365	1
ENSG00000079950	STX7	983	753	793	891	1021	688	967	957	1011.76	-0.0850294	0.0642371	-1.32368	0.185609	1
ENSG00000079974	RABL2B	170	92	128	91	138	84	157	106	139.747	-0.0110341	0.120148	-0.0918379	0.926827	1
ENSG00000079999	KEAP1	1942	1890	1597	1195	2009	1505	1781	1183	1771.15	0.0342466	0.0737591	0.464303	0.642431	1
ENSG00000080007	DDX43	3	1	2	1	5	1	5	2	3.0452	-0.876804	0.799047	-1.09731	0.272505	1
ENSG00000080031	PTPRH	63	32	47	51	52	40	52	49	58.0994	-0.00110223	0.185003	-0.00595791	0.995246	1
ENSG00000080166	DCT	0	0	0	1	0	0	0	0	0.190465	0.717178	4.25023	0.168739	0.866002	1
ENSG00000080189	SLC35C2	1366	1052	1084	1228	1368	906	1292	944	1355.86	0.080325	0.0551539	1.45638	0.145288	1
ENSG00000080200	CRYBG3	473	300	294	111	346	321	360	122	403.881	0.00166449	0.177378	0.00938385	0.992513	1
ENSG00000080224	EPHA6	0	0	0	0	0	0	0	0	0.0285602	0	5.94781	0	1	1
ENSG00000080293	SCTR	0	0	0	0	0	0	0	0	0.0902205	0	5.94781	0	1	1
ENSG00000080298	RFX3	144	129	124	111	158	128	172	109	167.892	-0.142798	0.122071	-1.1698	0.242083	1
ENSG00000080345	RIF1	2121	1642	1424	1233	1792	1723	1674	1203	1929.71	-0.0118109	0.0869265	-0.135872	0.891922	1
ENSG00000080371	RAB21	695	605	511	432	723	588	652	413	690.88	-0.0781999	0.0717754	-1.08951	0.27593	1
ENSG00000080493	SLC4A4	0	0	0	0	0	0	0	0	0.0297637	0	5.94781	0	1	1
ENSG00000080503	SMARCA2	2660	1736	1948	1402	2661	1582	2381	1296	2298.02	-0.0150705	0.0679422	-0.221813	0.824459	1
ENSG00000080511	RDH8	0	0	0	0	0	0	0	0	0
ENSG00000080546	SESN1	879	714	789	827	961	693	959	931	978.384	-0.139996	0.0703509	-1.98997	0.0465942	1
ENSG00000080561	MID2	1	0	1	0	1	2	1	0	0.818865	-1.00157	1.42926	-0.700756	0.483455	1
ENSG00000080572	PIH1D3	0	0	0	0	0	0	0	0	0
ENSG00000080573	COL5A3	0	0	0	0	2	1	0	0	0.373873	-1.74809	2.8828	-0.606384	0.54426	1
ENSG00000080603	SRCAP	159	93	109	62	126	64	123	38	123.676	0.316433	0.148869	2.12557	0.0335387	1
ENSG00000080608	PUM3	2116	1398	1750	2244	2244	1143	2111	2508	2091.07	-0.0689019	0.0943331	-0.730411	0.465139	1
ENSG00000080618	CPB2	1	1	0	4	3	3	2	4	3.61946	-1.08578	0.894803	-1.21343	0.224964	1
ENSG00000080644	CHRNA3	0	0	0	0	0	0	0	0	0.177496	0	5.73934	0	1	1
ENSG00000080709	KCNN2	374	265	282	348	382	254	348	401	372.37	-0.126178	0.0964916	-1.30766	0.190988	1
ENSG00000080802	CNOT4	699	328	509	257	735	359	614	268	540.328	-0.127769	0.0822182	-1.55402	0.12018	1
ENSG00000080815	PSEN1	2490	1599	1793	1662	2490	1475	2159	1625	2266.01	-0.032199	0.0501787	-0.641687	0.521076	1
ENSG00000080819	CPOX	389	418	261	247	395	357	332	249	372.071	-0.0404413	0.0837823	-0.482695	0.629312	1
ENSG00000080822	CLDND1	602	422	540	659	721	425	669	830	678.461	-0.235487	0.108939	-2.16163	0.0306467	1
ENSG00000080823	MOK	15	15	30	9	27	11	20	10	20.8768	0.0604837	0.323924	0.186722	0.851879	1
ENSG00000080824	HSP90AA1	37686	23354	26662	41335	38414	21311	31934	51060	34953.7	-0.129598	0.163976	-0.790345	0.429326	1
ENSG00000080839	RBL1	1538	1085	986	688	1459	971	1301	654	1300.25	-0.0262701	0.0961854	-0.27312	0.784761	1
ENSG00000080845	DLGAP4	624	298	420	361	597	254	551	283	500.188	0.0544348	0.0796785	0.68318	0.494493	1
ENSG00000080854	IGSF9B	0	0	0	0	0	0	0	0	0.0346153	0	5.94781	0	1	1
ENSG00000080910	CFHR2	0	0	0	0	0	0	0	0	0
ENSG00000080947	CROCCP3	14	13	10	6	10	13	18	4	14.4271	-0.0305737	0.381034	-0.0802388	0.936047	1
ENSG00000080986	NDC80	1274	811	913	1180	1354	723	1091	1415	1234.37	-0.125312	0.126308	-0.992112	0.321143	1
ENSG00000081014	AP4E1	750	546	485	284	668	532	582	288	648.2	-0.011017	0.0919645	-0.119796	0.904645	1
ENSG00000081019	RSBN1	936	635	754	631	879	544	958	636	875.365	-0.0163504	0.0711718	-0.229732	0.8183	1
ENSG00000081026	MAGI3	74	54	43	26	58	49	60	20	58.7405	0.0850924	0.190515	0.446644	0.655132	1
ENSG00000081041	CXCL2	2	7	4	3	3	3	5	7	4.61486	-0.216924	0.652882	-0.332255	0.739696	1
ENSG00000081051	AFP	0	0	0	0	0	0	0	0	0
ENSG00000081052	COL4A4	4	2	0	2	3	3	2	2	2.5982	-0.332113	0.81349	-0.408257	0.683085	1
ENSG00000081059	TCF7	52	37	46	25	39	27	32	21	43.5858	0.432743	0.222066	1.94871	0.0513295	1
ENSG00000081087	OSTM1	1634	1161	1143	1478	1623	1106	1528	1899	1650.3	-0.187317	0.088757	-2.11045	0.0348194	1
ENSG00000081138	CDH7	0	0	0	0	0	0	0	0	0.0167248	0	5.94781	0	1	1
ENSG00000081148	IMPG2	49	20	24	26	19	18	31	19	30.8666	0.441315	0.254179	1.73624	0.0825218	1
ENSG00000081154	PCNP	2330	1613	1878	1887	2446	1686	2329	1869	2284.98	-0.110555	0.0521421	-2.12025	0.0339845	1
ENSG00000081177	EXD2	286	246	274	177	332	225	306	185	303.785	-0.0777997	0.0908616	-0.856244	0.391863	1
ENSG00000081181	ARG2	18	12	15	12	17	7	18	13	15.7291	0.0757689	0.34515	0.219524	0.826242	1
ENSG00000081189	MEF2C	1706	1123	1536	1247	1791	1096	1944	1230	1750.86	-0.0920682	0.0679987	-1.35397	0.175746	1
ENSG00000081237	PTPRC	5108	3018	3670	3672	4748	3307	4392	3871	4760.64	-0.089675	0.0730525	-1.22754	0.219619	1
ENSG00000081248	CACNA1S	0	0	0	0	0	0	0	0	0.0266025	0	5.94781	0	1	1
ENSG00000081277	PKP1	0	0	0	0	0	0	0	0	0
ENSG00000081307	UBA5	834	625	681	610	841	628	815	600	796.49	-0.0663639	0.0702592	-0.944558	0.344885	1
ENSG00000081320	STK17B	1386	1013	1070	1018	1408	991	1315	1110	1363.18	-0.104925	0.0528179	-1.98654	0.046973	1
ENSG00000081377	CDC14B	410	320	334	249	392	280	409	200	402.042	0.0545336	0.079075	0.689644	0.490418	1
ENSG00000081386	ZNF510	371	239	290	212	386	280	366	232	365.786	-0.183311	0.0927188	-1.97707	0.0480338	1
ENSG00000081479	LRP2	0	0	0	0	0	0	1	0	0.141402	-0.713633	5.3004	-0.134638	0.892898	1
ENSG00000081665	ZNF506	461	263	348	351	456	230	435	355	442.773	-0.0388064	0.0886169	-0.437912	0.66145	1
ENSG00000081692	JMJD4	125	147	89	145	150	114	120	123	138.831	-0.0086255	0.137245	-0.0628473	0.949888	1
ENSG00000081721	DUSP12	556	475	464	623	610	425	573	628	620.871	-0.0771899	0.0795775	-0.969996	0.332048	1
ENSG00000081760	AACS	829	729	597	504	843	638	743	468	823.035	-0.0140489	0.0610222	-0.230227	0.817916	1
ENSG00000081791	KIAA0141	875	630	719	711	944	582	805	613	865.59	0.00895353	0.0705914	0.126836	0.89907	1
ENSG00000081800	SLC13A1	0	0	0	0	0	0	0	0	0
ENSG00000081803	CADPS2	0	0	0	0	0	0	1	0	0.0790882	-0.725377	5.94781	-0.121957	0.902933	1
ENSG00000081818	PCDHB4	3	1	1	0	4	1	0	1	1.61231	-0.247273	1.10171	-0.224445	0.822411	1
ENSG00000081842	PCDHA6	0	0	0	0	0	0	0	0	0
ENSG00000081853	PCDHGA2	1	3	1	1	1	3	0	1	1.62492	0.232646	1.06194	0.219077	0.82659	1
ENSG00000081870	HSPB11	1269	922	1025	1683	1380	797	1265	1968	1346.84	-0.126794	0.111721	-1.13492	0.256408	1
ENSG00000081913	PHLPP1	634	431	497	343	583	384	564	323	571.257	0.051227	0.0716344	0.715117	0.474537	1
ENSG00000081923	ATP8B1	7	7	9	7	6	4	5	9	10.0025	0.302703	0.499714	0.605752	0.54468	1
ENSG00000081985	IL12RB2	496	343	387	269	480	285	498	243	441.49	0.0150778	0.0762445	0.197756	0.843236	1
ENSG00000082014	SMARCD3	235	194	244	244	249	181	281	216	268.113	-0.00238607	0.0881769	-0.0270601	0.978412	1
ENSG00000082068	WDR70	1563	1076	1349	1134	1638	923	1520	1077	1376.16	0.00887276	0.0527701	0.16814	0.866473	1
ENSG00000082074	FYB	156	77	84	94	158	68	135	84	143.734	-0.0941033	0.128225	-0.733891	0.463015	1
ENSG00000082126	MPP4	1	1	0	0	1	0	0	0	0.459916	0.634745	2.06462	0.307438	0.75851	1
ENSG00000082146	STRADB	725	415	642	645	767	403	725	694	708.031	-0.0836736	0.0727883	-1.14955	0.250331	1
ENSG00000082153	BZW1	2266	2229	1946	2115	2486	2136	2273	2375	2541.7	-0.115919	0.0996457	-1.16331	0.244703	1
ENSG00000082175	PGR	0	0	0	0	0	0	0	0	0.0517976	0	5.94781	0	1	1
ENSG00000082196	C1QTNF3	82	67	90	95	120	68	107	68	97.3212	-0.100714	0.146912	-0.685535	0.493007	1
ENSG00000082212	ME2	1905	1199	1483	1680	2075	1077	1789	1945	1902.06	-0.121329	0.0716043	-1.69443	0.0901834	1
ENSG00000082213	C5orf22	1944	1136	1603	1278	1999	1112	1936	1510	1875.29	-0.131313	0.0576175	-2.27905	0.0226639	1
ENSG00000082258	CCNT2	1196	837	999	942	1144	712	1248	951	1249.5	-0.0168111	0.0784387	-0.214321	0.830297	1
ENSG00000082269	FAM135A	380	244	222	188	312	290	343	226	358.229	-0.20361	0.117613	-1.73119	0.0834178	1
ENSG00000082293	COL19A1	4	4	5	1	3	2	5	2	3.58572	0.20229	0.688164	0.293957	0.768791	1
ENSG00000082397	EPB41L3	106	63	106	97	118	61	128	105	125.254	-0.127184	0.135299	-0.94002	0.347207	1
ENSG00000082438	COBLL1	0	0	0	0	0	0	0	0	0.114372	0	5.94781	0	1	1
ENSG00000082458	DLG3	0	3	2	1	4	0	1	0	1.86334	0.614832	1.0652	0.577201	0.563804	1
ENSG00000082482	KCNK2	0	0	0	0	0	0	0	0	0.0320897	0	5.94781	0	1	1
ENSG00000082497	SERTAD4	0	0	0	0	1	0	0	0	0.0295407	-0.725348	5.94781	-0.121952	0.902937	1
ENSG00000082512	TRAF5	2	1	2	1	1	0	5	0	3.22152	0.11748	0.958829	0.122525	0.902483	1
ENSG00000082515	MRPL22	657	569	529	674	735	481	656	727	678.907	-0.0937603	0.105001	-0.892944	0.371887	1
ENSG00000082516	GEMIN5	671	506	534	277	725	454	596	276	552.375	-0.0272713	0.0958155	-0.284623	0.775933	1
ENSG00000082556	OPRK1	0	0	0	0	0	0	1	0	0.0317881	-0.725355	5.94781	-0.121953	0.902936	1
ENSG00000082641	NFE2L1	3201	1947	2492	2082	3118	1715	3024	1887	2987.15	0.019318	0.0819712	0.235668	0.81369	1
ENSG00000082684	SEMA5B	0	0	0	0	0	0	0	1	0.187683	-0.725442	4.26838	-0.169957	0.865044	1
ENSG00000082701	GSK3B	1918	1180	1468	946	1990	1170	1763	872	1685.08	-0.0520113	0.0695986	-0.747304	0.45488	1
ENSG00000082781	ITGB5	5	3	4	1	2	6	3	4	7.60882	-0.261411	0.618556	-0.422614	0.672577	1
ENSG00000082805	ERC1	695	366	489	265	657	385	673	271	582.53	-0.120964	0.0964071	-1.25473	0.209578	1
ENSG00000082898	XPO1	6175	4946	4550	3627	5964	4627	5498	3679	5788.61	-0.0399018	0.0708569	-0.563133	0.573344	1
ENSG00000082929	LINC01587	0	0	0	0	0	0	0	0	0
ENSG00000082996	RNF13	540	283	501	577	594	300	588	604	593.323	-0.131198	0.105506	-1.24352	0.213678	1
ENSG00000083067	TRPM3	1	0	0	0	0	0	0	0	0.0295208	0.717206	5.94781	0.120583	0.904021	1
ENSG00000083093	PALB2	626	413	504	370	649	353	572	380	566.172	-0.0142562	0.0639084	-0.223073	0.823479	1
ENSG00000083097	DOPEY1	310	244	211	181	333	219	285	161	316.381	-0.0622074	0.111366	-0.558583	0.576446	1
ENSG00000083099	LYRM2	1820	1253	1488	1957	1982	1152	1892	2197	1946.64	-0.140138	0.0802097	-1.74714	0.0806127	1
ENSG00000083123	BCKDHB	515	450	441	332	564	410	490	361	501.1	-0.0673672	0.0690084	-0.976217	0.328957	1
ENSG00000083168	KAT6A	1377	778	994	517	1384	846	1327	505	1231.92	-0.133798	0.107634	-1.24308	0.213837	1
ENSG00000083223	ZCCHC6	817	480	560	485	866	529	784	542	745.172	-0.219006	0.0846244	-2.58797	0.00965422	1
ENSG00000083290	ULK2	194	113	143	132	221	103	183	86	173.786	0.0127389	0.120636	0.105598	0.915901	1
ENSG00000083307	GRHL2	1	0	0	0	1	0	1	0	0.369136	-0.608428	2.18645	-0.278272	0.780804	1
ENSG00000083312	TNPO1	4321	3423	3149	2935	4245	3425	3874	3008	4524.2	-0.0807596	0.0637756	-1.26631	0.205403	1
ENSG00000083444	PLOD1	1113	613	799	755	1145	546	988	592	942.293	0.0365155	0.0615143	0.59361	0.552773	1
ENSG00000083454	P2RX5	6	4	3	3	4	2	5	1	5.35733	0.457876	0.656756	0.697178	0.485691	1
ENSG00000083457	ITGAE	145	178	119	230	169	149	108	237	181.11	-0.00161512	0.17389	-0.00928821	0.992589	1
ENSG00000083520	DIS3	3598	2413	2945	3342	3479	2380	3513	3823	3644.61	-0.10051	0.0696087	-1.44393	0.148759	1
ENSG00000083535	PIBF1	931	644	740	1278	1008	534	996	1565	1075.97	-0.160429	0.111472	-1.43919	0.150098	1
ENSG00000083544	TDRD3	677	375	548	591	734	426	652	580	640.689	-0.126187	0.0698931	-1.80542	0.0710084	1
ENSG00000083622	AC000111.6	0	0	0	0	0	0	0	0	0
ENSG00000083635	NUFIP1	565	328	451	407	621	317	511	328	473.06	0.00473103	0.0817888	0.0578445	0.953873	1
ENSG00000083642	PDS5B	3380	2025	2632	2219	3305	1939	3141	2115	2971.82	-0.0262681	0.0616702	-0.425945	0.670148	1
ENSG00000083720	OXCT1	1407	1038	1007	1049	1397	855	1202	1062	1315.95	-0.00157465	0.0529566	-0.0297347	0.976279	1
ENSG00000083750	RRAGB	156	134	119	175	136	107	127	196	156.68	0.042401	0.119507	0.3548	0.722739	1
ENSG00000083782	EPYC	0	0	0	0	0	0	0	0	0.0346153	0	5.94781	0	1	1
ENSG00000083799	CYLD	844	597	632	593	853	589	789	624	841.425	-0.0986652	0.0594675	-1.65914	0.0970867	1
ENSG00000083807	SLC27A5	58	51	52	92	39	40	50	76	64.1286	0.291685	0.178982	1.62969	0.103168	1
ENSG00000083812	ZNF324	210	128	163	128	188	114	172	113	180.76	0.109855	0.105789	1.03843	0.29907	1
ENSG00000083814	ZNF671	188	159	130	175	201	97	155	141	187.599	0.159507	0.141368	1.12831	0.259189	1
ENSG00000083817	ZNF416	136	110	110	128	153	91	120	106	133.442	0.0663109	0.157591	0.420777	0.673918	1
ENSG00000083828	ZNF586	226	145	174	109	225	136	187	107	186.087	0.00503237	0.111596	0.0450948	0.964032	1
ENSG00000083838	ZNF446	44	34	25	40	35	25	51	32	44.7583	0.0207103	0.21775	0.0951106	0.924227	1
ENSG00000083844	ZNF264	590	416	412	318	558	357	468	270	527.717	0.0843853	0.0857222	0.984405	0.324917	1
ENSG00000083845	RPS5	10439	9461	9237	14512	11438	7474	10994	14112	12254.8	-0.00329598	0.112383	-0.0293282	0.976603	1
ENSG00000083857	FAT1	1433	849	952	491	1352	891	1138	348	1192.55	0.0421665	0.131951	0.319562	0.7493	1
ENSG00000083896	YTHDC1	2266	1394	1848	1262	2349	1291	2128	1278	1988.18	-0.0422635	0.0494829	-0.854103	0.393048	1
ENSG00000083937	CHMP2B	394	321	300	292	375	323	398	351	380.837	-0.152853	0.079981	-1.91112	0.0559888	1
ENSG00000084070	SMAP2	13611	6965	11287	9306	14757	6546	14216	8976	12827.9	-0.0815044	0.0340567	-2.39319	0.0167024	1
ENSG00000084072	PPIE	2898	2370	2283	3706	3007	2089	2920	4023	3273.81	-0.0936399	0.0949875	-0.985812	0.324225	1
ENSG00000084073	ZMPSTE24	9053	7585	7119	7811	9257	7210	8727	8840	9250.87	-0.115217	0.0668175	-1.72435	0.0846455	1
ENSG00000084090	STARD7	5480	4263	4734	3716	5735	3830	5610	3709	5260.67	-0.0418707	0.0474452	-0.882507	0.377503	1
ENSG00000084092	NOA1	766	426	720	668	813	426	820	659	777.03	-0.0622178	0.0609763	-1.02036	0.307557	1
ENSG00000084093	REST	1148	852	778	549	1107	831	891	530	1018.74	-0.015545	0.0806176	-0.192823	0.847097	1
ENSG00000084110	HAL	523	339	394	442	492	253	467	430	514.405	0.0635765	0.0816838	0.778324	0.436378	1
ENSG00000084112	SSH1	589	441	478	262	647	401	580	233	638.526	-0.0393374	0.087582	-0.449149	0.653324	1
ENSG00000084207	GSTP1	3135	2534	2600	2988	3221	1971	2915	2689	3014.72	0.0768327	0.107976	0.711574	0.476729	1
ENSG00000084234	APLP2	10996	7336	7986	7219	11429	6449	9735	7032	9881.8	-0.0338921	0.0342843	-0.988562	0.322878	1
ENSG00000084444	FAM234B	121	122	129	97	134	85	113	85	141.537	0.183828	0.127054	1.44685	0.147939	1
ENSG00000084453	SLCO1A2	0	0	0	0	0	0	0	0	0
ENSG00000084463	WBP11	3269	1684	2484	1651	3537	1629	3084	1546	2660.31	-0.076929	0.050132	-1.53453	0.124899	1
ENSG00000084623	EIF3I	3002	2151	2452	2142	3192	1867	2881	2282	2760.03	-0.0559828	0.0687619	-0.814155	0.415556	1
ENSG00000084628	NKAIN1	7	7	6	1	9	4	11	4	7.10876	-0.379535	0.505045	-0.751487	0.45236	1
ENSG00000084636	COL16A1	0	0	0	0	0	1	0	0	0.0805628	-0.725363	5.94781	-0.121955	0.902935	1
ENSG00000084652	TXLNA	2088	1455	1360	1060	2036	1273	1690	885	1743.99	0.0374687	0.0618602	0.605699	0.544715	1
ENSG00000084674	APOB	0	0	0	0	0	0	0	0	0.0248622	0	5.94781	0	1	1
ENSG00000084676	NCOA1	694	379	458	252	648	336	547	268	562.92	-0.00934134	0.105568	-0.0884869	0.92949	1
ENSG00000084693	AGBL5	490	292	409	352	484	237	450	315	424.247	0.0792175	0.0818303	0.968071	0.333009	1
ENSG00000084710	EFR3B	9	5	5	3	8	9	6	1	6.90511	-0.121838	0.536239	-0.227207	0.820262	1
ENSG00000084731	KIF3C	110	75	92	72	119	80	96	72	112.006	-0.0646915	0.132303	-0.488966	0.624866	1
ENSG00000084733	RAB10	3429	2355	2837	2866	3776	2185	3689	2946	3500.47	-0.11725	0.044836	-2.61509	0.00892038	1
ENSG00000084734	GCKR	0	0	0	0	0	0	0	0	0.0588244	0	5.94781	0	1	1
ENSG00000084754	HADHA	12140	8102	10302	9907	13259	7168	12129	10613	11765.8	-0.0759608	0.0536187	-1.41668	0.156575	1
ENSG00000084764	MAPRE3	13	9	12	16	5	10	16	7	15.5689	0.404981	0.367353	1.10243	0.270274	1
ENSG00000084774	CAD	1840	1362	1332	737	1837	1201	1526	606	1502.42	0.0574341	0.0902802	0.636177	0.524661	1
ENSG00000085063	CD59	189	157	142	169	168	144	164	173	177.647	0.00683381	0.130621	0.0523179	0.958275	1
ENSG00000085117	CD82	967	782	716	504	913	689	766	466	767.97	0.0682719	0.0712412	0.95832	0.337902	1
ENSG00000085185	BCORL1	515	272	363	238	508	228	421	188	422.629	0.0823636	0.0920994	0.89429	0.371167	1
ENSG00000085224	ATRX	2033	1429	1368	883	1724	1526	1694	926	1796.29	-0.0621414	0.111709	-0.55628	0.57802	1
ENSG00000085231	AK6	941	868	796	1717	1016	706	1002	2034	1194.37	-0.124294	0.131185	-0.94747	0.343399	1
ENSG00000085265	FCN1	0	0	0	0	0	0	0	0	0.102413	0	5.94781	0	1	1
ENSG00000085274	MYNN	334	211	269	548	315	206	339	636	395.265	-0.124502	0.143436	-0.867994	0.385398	1
ENSG00000085276	MECOM	0	0	0	0	0	0	0	0	0.0540571	0	5.94781	0	1	1
ENSG00000085365	SCAMP1	949	634	800	997	966	695	1008	1103	1021.15	-0.160759	0.0739451	-2.17404	0.0297023	1
ENSG00000085377	PREP	2902	2274	2214	1589	3008	2017	2675	1607	2531.92	-0.0452936	0.0562438	-0.805308	0.420642	1
ENSG00000085382	HACE1	456	327	348	330	442	340	407	343	443.938	-0.0716477	0.0792495	-0.904078	0.365954	1
ENSG00000085415	SEH1L	1497	1301	1140	1146	1583	1182	1395	1307	1473.77	-0.108413	0.0809507	-1.33925	0.18049	1
ENSG00000085433	WDR47	407	258	290	291	394	237	339	300	382.922	-0.0294265	0.0906593	-0.324583	0.745496	1
ENSG00000085449	WDFY1	3022	2042	2552	2598	3163	1927	3081	2578	3081.7	-0.0649622	0.0602096	-1.07893	0.280617	1
ENSG00000085465	OVGP1	19	8	18	10	20	12	28	8	22.8071	-0.265505	0.30703	-0.864753	0.387175	1
ENSG00000085491	SLC25A24	2135	1777	1618	1648	2315	1642	1915	1951	2173.78	-0.127295	0.0672195	-1.89372	0.0582624	1
ENSG00000085511	MAP3K4	1647	897	1153	754	1603	918	1368	738	1346.14	-0.0491955	0.0532602	-0.923681	0.355653	1
ENSG00000085514	PILRA	57	31	53	52	70	18	53	40	61.6675	0.160848	0.194659	0.826306	0.40863	1
ENSG00000085552	IGSF9	6	3	6	5	11	8	3	4	6.78935	-0.37687	0.518485	-0.726868	0.467307	1
ENSG00000085563	ABCB1	0	0	0	0	0	0	0	0	0.0346153	0	5.94781	0	1	1
ENSG00000085644	ZNF213	338	254	243	196	288	180	296	157	297.047	0.197108	0.118678	1.66086	0.0967421	1
ENSG00000085662	AKR1B1	845	757	792	878	932	695	888	873	966.324	-0.0482849	0.0903936	-0.534163	0.593229	1
ENSG00000085719	CPNE3	700	509	572	465	658	506	611	479	665.19	-0.00732331	0.0646568	-0.113264	0.909821	1
ENSG00000085721	RRN3	986	850	792	658	918	740	870	737	994.371	-0.000614427	0.0814606	-0.00754262	0.993982	1
ENSG00000085733	CTTN	22	30	29	18	24	16	18	16	27.725	0.416799	0.260301	1.60122	0.109329	1
ENSG00000085741	WNT11	27	21	7	30	23	22	30	29	28.4327	-0.296765	0.266791	-1.11235	0.265987	1
ENSG00000085760	MTIF2	999	744	871	1094	1057	640	1046	1303	1148.06	-0.110728	0.0911597	-1.21466	0.224494	1
ENSG00000085788	DDHD2	1076	770	906	770	1127	706	1063	735	1084.54	-0.0321146	0.0677154	-0.474259	0.635316	1
ENSG00000085831	TTC39A	9	5	10	4	13	7	8	10	10.8203	-0.44549	0.415528	-1.0721	0.283673	1
ENSG00000085832	EPS15	1463	876	1121	840	1475	901	1380	932	1324.94	-0.123649	0.0629394	-1.96458	0.0494632	1
ENSG00000085840	ORC1	1440	970	1068	629	1517	793	1318	672	1153.55	-0.0443222	0.0827512	-0.535608	0.59223	1
ENSG00000085871	MGST2	914	782	768	1069	1024	742	965	1095	1033.09	-0.117476	0.0939698	-1.25014	0.211247	1
ENSG00000085872	CHERP	1269	664	938	504	1174	650	1009	451	973.239	0.0446111	0.0909383	0.490564	0.623735	1
ENSG00000085978	ATG16L1	446	368	371	272	509	361	431	247	433.943	-0.0715514	0.0805359	-0.888441	0.374303	1
ENSG00000085982	USP40	766	593	594	464	727	533	692	408	757.149	0.0461522	0.0915143	0.504317	0.614039	1
ENSG00000085998	POMGNT1	805	492	582	634	760	432	680	557	697.169	0.0537945	0.0698485	0.770159	0.441205	1
ENSG00000085999	RAD54L	603	396	439	283	626	336	545	236	467.437	0.0156176	0.081949	0.190577	0.848857	1
ENSG00000086015	MAST2	778	431	489	368	714	392	628	317	604.511	0.0262939	0.0794329	0.331021	0.740629	1
ENSG00000086061	DNAJA1	7262	5118	5462	6712	7542	4700	6521	7824	6671.35	-0.106311	0.141181	-0.75301	0.451444	1
ENSG00000086062	B4GALT1	1366	933	1250	1049	1352	808	1459	925	1386.1	0.0417565	0.0718419	0.581229	0.561086	1
ENSG00000086065	CHMP5	1326	910	1086	2617	1523	797	1382	3169	1770.06	-0.180101	0.136427	-1.32013	0.186793	1
ENSG00000086102	NFX1	2399	1415	1763	1332	2403	1378	2233	1284	2080.44	-0.0642922	0.0484495	-1.32699	0.184511	1
ENSG00000086159	AQP6	0	0	0	0	0	1	0	0	0.258291	-0.725464	3.54018	-0.204923	0.837633	1
ENSG00000086189	DIMT1	873	674	651	678	938	609	814	686	833.732	-0.0793112	0.0534626	-1.48349	0.137945	1
ENSG00000086200	IPO11	464	415	325	323	518	365	461	333	462.938	-0.136172	0.084531	-1.61091	0.1072	1
ENSG00000086205	FOLH1	0	0	0	0	0	0	0	0	0
ENSG00000086232	EIF2AK1	6141	3278	4483	3287	6364	3159	5607	3258	5006.24	-0.0801655	0.0360952	-2.22095	0.0263546	1
ENSG00000086288	NME8	15	9	14	12	10	15	19	20	16.4608	-0.368227	0.323715	-1.13751	0.255327	1
ENSG00000086289	EPDR1	409	374	344	278	450	359	406	301	430.606	-0.108825	0.0859224	-1.26655	0.205317	1
ENSG00000086300	SNX10	1401	1075	1121	1536	1631	1059	1451	1987	1572.68	-0.248036	0.0919439	-2.69769	0.00698228	1
ENSG00000086475	SEPHS1	1852	1294	1486	1362	2013	1169	1836	1515	1779.5	-0.113607	0.0544711	-2.08564	0.037011	1
ENSG00000086504	MRPL28	1444	1088	1149	1323	1451	918	1316	1314	1393.71	0.00899056	0.0812022	0.110718	0.91184	1
ENSG00000086506	HBQ1	0	0	0	1	0	0	0	0	0.272502	0.717197	3.11192	0.230468	0.817728	1
ENSG00000086544	ITPKC	196	188	158	167	214	145	182	161	205.026	0.0200568	0.104539	0.191859	0.847852	1
ENSG00000086548	CEACAM6	7	0	2	4	6	0	2	1	3.27626	0.589172	0.809521	0.727803	0.466734	1
ENSG00000086570	FAT2	4	3	5	2	4	4	5	0	3.9901	0.144291	0.662448	0.217814	0.827574	1
ENSG00000086589	RBM22	1818	977	1554	1239	2012	958	1896	1215	1664.94	-0.0980342	0.0585146	-1.67538	0.0938597	1
ENSG00000086598	TMED2	5203	3521	3971	3985	5708	3290	4892	4431	4823.06	-0.127028	0.0776448	-1.63602	0.101836	1
ENSG00000086619	ERO1B	470	332	347	302	430	337	417	269	423.51	-0.000262345	0.0854888	-0.00306877	0.997551	1
ENSG00000086666	ZFAND6	1390	1136	1172	1796	1555	1003	1560	1920	1653.52	-0.13034	0.0931346	-1.39948	0.161669	1
ENSG00000086696	HSD17B2	0	0	0	0	0	0	0	0	0.024476	0	5.94781	0	1	1
ENSG00000086712	TXLNG	901	551	661	567	948	526	890	557	863.084	-0.10342	0.0919729	-1.12446	0.260817	1
ENSG00000086717	PPEF1	0	0	0	0	1	0	0	1	0.133422	-1.33355	5.93936	-0.224528	0.822347	1
ENSG00000086730	LAT2	2796	1777	2168	2530	2819	1448	2518	2433	2831.17	0.0247579	0.0713897	0.3468	0.728742	1
ENSG00000086758	HUWE1	7234	3965	5110	2823	6692	3819	6263	2373	6172.89	0.02474	0.0961331	0.257351	0.796908	1
ENSG00000086827	ZW10	755	545	612	428	792	521	728	498	668.89	-0.117792	0.0764675	-1.54042	0.123457	1
ENSG00000086848	ALG9	66	52	51	51	69	44	69	48	69.8673	-0.0385092	0.179435	-0.214614	0.830068	1
ENSG00000086967	MYBPC2	0	0	0	0	0	0	0	0	0.115968	0	5.94781	0	1	1
ENSG00000086991	NOX4	0	0	0	0	0	0	0	0	0
ENSG00000087008	ACOX3	401	426	300	283	423	347	372	252	406.025	0.0182123	0.0919833	0.197996	0.843048	1
ENSG00000087053	MTMR2	1183	822	918	779	1191	782	1158	825	1081.66	-0.090311	0.0565026	-1.59835	0.109965	1
ENSG00000087074	PPP1R15A	892	530	766	685	898	423	841	646	931.856	0.0600946	0.181454	0.331183	0.740506	1
ENSG00000087076	HSD17B14	2	0	3	9	2	1	4	3	3.70326	0.412849	0.744378	0.554623	0.579153	1
ENSG00000087077	TRIP6	1007	1051	898	833	982	831	900	754	1026.7	0.125888	0.0691224	1.82123	0.068572	1
ENSG00000087085	ACHE	0	0	0	0	0	0	0	0	0.0497244	0	5.94781	0	1	1
ENSG00000087086	FTL	53830	34523	43974	50458	54999	27818	51429	46148	51520.8	0.0438647	0.0820004	0.534932	0.592697	1
ENSG00000087087	SRRT	4401	2558	3201	2090	4259	1993	3664	1858	3246.91	0.09075	0.0686756	1.32143	0.186358	1
ENSG00000087088	BAX	758	690	631	616	781	641	729	569	751.967	-0.0117242	0.0823923	-0.142297	0.886846	1
ENSG00000087095	NLK	736	468	599	520	764	419	712	518	687.621	-0.0408462	0.0600123	-0.680632	0.496105	1
ENSG00000087111	PIGS	2405	1507	1995	1573	2511	1352	2270	1430	2148.96	0.00617952	0.0445019	0.13886	0.889561	1
ENSG00000087116	ADAMTS2	631	474	502	386	608	387	570	330	585.42	0.0904501	0.0698546	1.29484	0.195377	1
ENSG00000087128	TMPRSS11E	0	0	0	0	0	0	0	0	0
ENSG00000087152	ATXN7L3	1746	1340	1433	1284	1920	1126	1786	1250	1763.39	-0.0460669	0.0586144	-0.78593	0.431908	1
ENSG00000087157	PGS1	758	594	593	402	729	483	650	379	668.794	0.0754106	0.068262	1.10472	0.26928	1
ENSG00000087191	PSMC5	1395	1389	1182	1013	1562	1230	1305	1041	1365.47	-0.0440829	0.0828912	-0.531816	0.594853	1
ENSG00000087206	UIMC1	703	449	482	455	668	430	571	446	600.07	-0.0171266	0.0709223	-0.241484	0.80918	1
ENSG00000087237	CETP	11	9	5	6	12	10	11	10	13.6361	-0.467537	0.394178	-1.18611	0.23558	1
ENSG00000087245	MMP2	959	733	900	403	929	650	1120	355	892.65	0.0135901	0.0833528	0.163043	0.870485	1
ENSG00000087250	MT3	0	1	0	0	0	0	0	0	0.114836	0.706102	5.94708	0.118731	0.905489	1
ENSG00000087253	LPCAT2	1300	754	967	752	1277	796	1168	780	1164.05	-0.0923078	0.0710513	-1.29917	0.193885	1
ENSG00000087258	GNAO1	1	0	0	1	0	0	0	0	0.608113	1.4835	1.83512	0.808394	0.418864	1
ENSG00000087263	OGFOD1	1533	988	1245	965	1537	868	1590	984	1377.84	-0.0524441	0.0557975	-0.9399	0.347269	1
ENSG00000087266	SH3BP2	790	503	575	408	729	458	673	354	735.297	0.0554362	0.108564	0.51063	0.60961	1
ENSG00000087269	NOP14	1613	935	1177	786	1583	828	1362	866	1278.33	-0.036463	0.0654172	-0.557392	0.577259	1
ENSG00000087274	ADD1	2618	1679	2042	1348	2581	1509	2346	1335	2251.78	-0.00405866	0.0561124	-0.0723309	0.942339	1
ENSG00000087299	L2HGDH	149	149	134	111	160	150	133	95	160.974	0.0180701	0.114355	0.158017	0.874443	1
ENSG00000087301	TXNDC16	413	320	311	258	415	277	411	304	389.488	-0.112409	0.102133	-1.10062	0.271064	1
ENSG00000087302	C14orf166	1822	1290	1580	3053	1937	1145	1965	3554	2179.62	-0.129995	0.111573	-1.16511	0.243973	1
ENSG00000087303	NID2	0	3	2	2	1	1	1	0	1.65376	1.39507	1.15183	1.21118	0.225828	1
ENSG00000087338	GMCL1	924	791	763	589	964	771	891	591	860.256	-0.0660555	0.074177	-0.890512	0.373191	1
ENSG00000087365	SF3B2	5807	3331	4423	3280	5965	3041	5345	3355	4840.39	-0.0569774	0.0475684	-1.1978	0.230995	1
ENSG00000087448	KLHL42	619	448	406	330	602	387	517	304	553.464	-0.000672123	0.0828688	-0.00811069	0.993529	1
ENSG00000087460	GNAS	18129	10343	15362	12191	18942	9610	18002	11797	15590	-0.0384258	0.0433347	-0.886721	0.375229	1
ENSG00000087470	DNM1L	1875	1228	1478	1321	2057	1260	1837	1412	1797.82	-0.147922	0.067086	-2.20496	0.0274568	1
ENSG00000087494	PTHLH	0	0	0	0	1	0	0	0	0.454611	-0.765242	2.15641	-0.354868	0.722688	1
ENSG00000087495	PHACTR3	3659	2078	2810	2396	3707	1947	3336	2684	3251.47	-0.0862494	0.0435132	-1.98214	0.0474634	1
ENSG00000087502	ERGIC2	1416	1021	1096	2225	1620	923	1554	2741	1694.63	-0.230284	0.110294	-2.08791	0.036806	1
ENSG00000087510	TFAP2C	132	122	159	108	151	119	214	88	289.351	-0.0702847	0.245921	-0.285802	0.77503	1
ENSG00000087586	AURKA	3602	2224	2609	1953	3832	1942	3080	2121	3060.16	-0.0670505	0.0753788	-0.889513	0.373727	1
ENSG00000087589	CASS4	51	23	23	34	42	21	37	28	40.001	0.051798	0.234693	0.220705	0.825322	1
ENSG00000087842	PIR	611	527	529	570	597	460	675	734	653.423	-0.134414	0.13066	-1.02873	0.303607	1
ENSG00000087884	AAMDC	23	25	34	48	35	39	53	35	39.2011	-0.33359	0.249288	-1.33817	0.180841	1
ENSG00000087903	RFX2	512	288	397	274	505	258	468	278	428.857	-0.0170799	0.0815981	-0.209317	0.834201	1
ENSG00000087995	METTL2A	446	353	331	314	442	330	349	301	388.552	0.0201579	0.0827645	0.243557	0.807574	1
ENSG00000088002	SULT2B1	6	3	4	7	5	2	5	5	5.27541	0.226632	0.572073	0.396159	0.691988	1
ENSG00000088035	ALG6	333	257	258	374	348	259	327	451	366.512	-0.184163	0.0970909	-1.89681	0.0578529	1
ENSG00000088038	CNOT3	1744	818	1316	811	1653	724	1493	664	1332.24	0.0836674	0.0590955	1.4158	0.156834	1
ENSG00000088053	GP6	4	2	0	2	3	8	2	3	3.88487	-1.03078	0.742867	-1.38757	0.165269	1
ENSG00000088179	PTPN4	258	154	189	209	224	188	259	197	259.459	-0.10326	0.102361	-1.00878	0.313078	1
ENSG00000088205	DDX18	3531	2801	2779	3146	3681	2572	3449	3694	3623.89	-0.126402	0.0822873	-1.53611	0.124512	1
ENSG00000088247	KHSRP	8502	5740	6285	4028	8332	5408	7091	3668	6972.96	0.0142793	0.0638726	0.223559	0.823101	1
ENSG00000088256	GNA11	395	314	336	252	420	285	376	227	366.63	0.00387588	0.0885025	0.043794	0.965069	1
ENSG00000088280	ASAP3	0	0	0	0	0	0	0	0	0.209574	0	4.76102	0	1	1
ENSG00000088298	EDEM2	791	555	527	410	780	484	579	415	611.928	0.0181121	0.0623518	0.290482	0.771448	1
ENSG00000088305	DNMT3B	196	147	131	91	191	119	171	101	179.342	-0.0331341	0.109475	-0.302663	0.762146	1
ENSG00000088320	REM1	0	0	0	0	0	0	0	0	0
ENSG00000088325	TPX2	4973	2939	3507	2098	5183	2568	4048	1957	3869.72	0.00359671	0.0578382	0.0621858	0.950415	1
ENSG00000088340	FER1L4	4	4	11	8	6	3	5	5	7.29119	0.516009	0.576905	0.894443	0.371085	1
ENSG00000088356	PDRG1	260	338	223	257	293	281	234	238	302.089	0.0291489	0.119981	0.242945	0.808048	1
ENSG00000088367	EPB41L1	18	9	24	9	21	9	19	17	21.6005	-0.136223	0.30703	-0.443681	0.657273	1
ENSG00000088386	SLC15A1	0	0	0	0	1	0	1	0	0.430587	-1.40814	2.07218	-0.679545	0.496793	1
ENSG00000088387	DOCK9	3	2	2	0	0	0	1	0	1.23936	2.36942	1.36661	1.73379	0.0829553	1
ENSG00000088448	ANKRD10	3297	2870	2511	1891	3130	2610	2854	1694	3374.58	0.0423474	0.0854638	0.495501	0.620246	1
ENSG00000088451	TGDS	1148	837	1061	1567	1303	737	1244	1741	1372.45	-0.107536	0.108238	-0.993516	0.320458	1
ENSG00000088538	DOCK3	5	1	4	4	7	4	6	3	6.1094	-0.489325	0.579593	-0.844256	0.398527	1
ENSG00000088543	C3orf18	41	15	29	44	40	11	35	36	38.4941	0.0929406	0.22439	0.414192	0.678733	1
ENSG00000088682	COQ9	858	506	659	720	892	422	894	712	828.409	-0.0630359	0.0754519	-0.835445	0.403467	1
ENSG00000088726	TMEM40	0	0	0	0	0	1	0	0	0.0456835	-0.725355	5.94781	-0.121953	0.902936	1
ENSG00000088727	KIF9	98	86	70	71	90	61	85	91	93.8141	-0.00822164	0.142976	-0.0575036	0.954144	1
ENSG00000088756	ARHGAP28	0	0	0	0	0	0	0	0	0.052577	0	5.94781	0	1	1
ENSG00000088766	CRLS1	17	39	8	24	25	50	20	30	36.181	-0.555579	0.25662	-2.16499	0.0303885	1
ENSG00000088782	DEFB127	0	0	0	0	0	0	0	0	0
ENSG00000088808	PPP1R13B	28	16	32	21	33	15	29	17	28.5443	0.0793422	0.26477	0.299665	0.764433	1
ENSG00000088812	ATRN	3512	2034	2655	1973	3531	2144	3427	1835	3070.26	-0.0915487	0.0664972	-1.37673	0.168596	1
ENSG00000088826	SMOX	42	31	26	34	58	31	41	36	47.3976	-0.294066	0.250506	-1.17389	0.24044	1
ENSG00000088827	SIGLEC1	147	72	90	110	109	51	97	77	137.004	0.343145	0.161562	2.12393	0.0336763	1
ENSG00000088832	FKBP1A	3758	2510	3493	3168	4167	2337	3944	3191	3713.1	-0.0606707	0.0556406	-1.0904	0.275535	1
ENSG00000088833	NSFL1C	1273	768	988	859	1387	632	1268	834	1097.84	-0.0459691	0.0671824	-0.684243	0.493822	1
ENSG00000088836	SLC4A11	57	43	33	23	50	36	49	23	40.128	-0.0188754	0.211806	-0.0891166	0.928989	1
ENSG00000088854	C20orf194	984	742	791	468	949	719	873	399	883.048	0.0384364	0.0948707	0.405145	0.685371	1
ENSG00000088876	ZNF343	154	96	101	95	134	69	103	90	118.803	0.179453	0.135677	1.32265	0.185952	1
ENSG00000088881	EBF4	8	1	4	5	4	3	5	4	4.73722	0.176378	0.592912	0.297477	0.766102	1
ENSG00000088882	CPXM1	7	8	4	5	7	4	6	2	6.81065	0.401186	0.517981	0.77452	0.438624	1
ENSG00000088888	MAVS	2831	1817	2350	1396	2841	1601	2726	1229	2530.75	0.0304152	0.0730949	0.416106	0.677333	1
ENSG00000088899	LZTS3	19	14	14	14	16	7	23	9	16.0629	0.191996	0.357101	0.537652	0.590817	1
ENSG00000088926	F11	0	0	0	0	0	1	0	0	0.0456835	-0.725355	5.94781	-0.121953	0.902936	1
ENSG00000088930	XRN2	6311	4049	4886	3762	6531	3815	6121	4057	5535.92	-0.101931	0.056199	-1.81375	0.069716	1
ENSG00000088970	KIZ	639	328	473	656	654	311	596	771	670.537	-0.1417	0.100495	-1.41002	0.158534	1
ENSG00000088986	DYNLL1	3391	2834	2748	2867	3683	2336	3297	2909	3207.69	-0.0350742	0.0836913	-0.41909	0.67515	1
ENSG00000088992	TESC	652	442	594	593	768	373	643	555	611.72	-0.00952696	0.0811864	-0.117347	0.906585	1
ENSG00000089006	SNX5	2658	1822	2327	2915	2869	1644	2788	2973	2848.67	-0.0700533	0.074571	-0.939418	0.347516	1
ENSG00000089009	RPL6	10388	7513	8325	13590	10806	6440	9944	15715	10868.6	-0.0900669	0.0927364	-0.971215	0.331441	1
ENSG00000089012	SIRPG	15	13	14	27	20	11	31	14	21.4512	-0.0725865	0.320132	-0.226739	0.820626	1
ENSG00000089022	MAPKAPK5	1129	637	922	730	1154	574	1023	728	980.136	-0.0101735	0.0605962	-0.167889	0.86667	1
ENSG00000089041	P2RX7	120	66	72	63	105	54	88	63	133.091	0.061689	0.200821	0.307184	0.758704	1
ENSG00000089048	ESF1	1038	582	884	1411	1081	628	1055	1665	1130.13	-0.170507	0.107664	-1.58369	0.113263	1
ENSG00000089050	RBBP9	180	99	142	154	218	94	185	130	166.88	-0.10545	0.11635	-0.906319	0.364767	1
ENSG00000089053	ANAPC5	3592	2679	2811	2583	3706	2361	3342	2641	3330.47	-0.0410714	0.0510417	-0.804665	0.421013	1
ENSG00000089057	SLC23A2	589	496	475	333	653	438	634	341	693.776	-0.108798	0.0796005	-1.3668	0.171688	1
ENSG00000089060	SLC8B1	324	250	262	204	331	206	281	196	302.521	0.0504413	0.0907403	0.555886	0.578289	1
ENSG00000089063	TMEM230	1816	1193	1476	1260	1745	1121	1696	1204	1616.06	0.00105263	0.0517072	0.0203575	0.983758	1
ENSG00000089091	DZANK1	365	249	284	303	415	248	370	281	344.091	-0.116018	0.0804528	-1.44206	0.149286	1
ENSG00000089094	KDM2B	1604	1027	1107	781	1520	1005	1372	765	1326.01	-0.0436393	0.064833	-0.673103	0.500882	1
ENSG00000089101	CFAP61	2	1	0	1	2	5	0	2	1.43906	-1.29279	1.12921	-1.14486	0.252267	1
ENSG00000089116	LHX5	0	0	1	0	0	0	0	0	0.171766	0.717154	5.79323	0.123792	0.90148	1
ENSG00000089123	TASP1	168	163	163	172	205	103	183	162	183.583	0.0485504	0.113356	0.4283	0.668433	1
ENSG00000089127	OAS1	93	57	62	127	111	49	74	124	129.556	-0.0794843	0.168849	-0.470742	0.637825	1
ENSG00000089154	GCN1	3635	2447	2618	1619	3450	2118	3183	1480	3020.09	0.0281988	0.0748718	0.376628	0.70645	1
ENSG00000089157	RPLP0	16753	14509	13696	17797	17537	12214	16051	18109	17692.2	-0.023894	0.0770746	-0.310011	0.756552	1
ENSG00000089159	PXN	87	58	56	58	94	51	88	50	86.1329	-0.102256	0.150567	-0.679137	0.497051	1
ENSG00000089163	SIRT4	7	13	11	8	10	12	14	16	14.8002	-0.432182	0.36043	-1.19907	0.2305	1
ENSG00000089169	RPH3A	0	0	0	0	0	0	0	0	0
ENSG00000089177	KIF16B	457	277	324	211	449	273	419	219	384.025	-0.0924766	0.0891321	-1.03752	0.299492	1
ENSG00000089195	TRMT6	614	370	466	448	635	386	602	510	544.13	-0.169227	0.0843111	-2.00717	0.0447317	1
ENSG00000089199	CHGB	10	5	2	4	9	2	11	3	5.69003	-0.164655	0.630956	-0.260961	0.794123	1
ENSG00000089220	PEBP1	4139	3335	3218	2704	4370	2934	3672	2703	3699.28	-0.0248424	0.0581987	-0.426854	0.669485	1
ENSG00000089225	TBX5	0	0	1	0	0	0	0	0	0.0666268	0.717192	5.94781	0.120581	0.904023	1
ENSG00000089234	BRAP	678	387	507	371	738	429	617	375	596.752	-0.141798	0.0696149	-2.0369	0.0416605	1
ENSG00000089248	ERP29	4730	3503	3580	3997	4823	3002	3966	3936	4323.99	0.0102187	0.0687477	0.148641	0.881837	1
ENSG00000089250	NOS1	0	0	0	1	0	0	0	0	0.193535	0.732058	4.22205	0.173389	0.862345	1
ENSG00000089280	FUS	11035	8433	8956	6192	10916	7422	9784	5266	9797.85	0.0713031	0.0504267	1.414	0.157363	1
ENSG00000089289	IGBP1	1029	765	931	1142	1151	689	1125	1170	1102.57	-0.0865113	0.0743644	-1.16334	0.24469	1
ENSG00000089327	FXYD5	2154	799	1590	1503	2103	657	1806	1190	1593.46	0.114594	0.0669858	1.71072	0.0871329	1
ENSG00000089335	ZNF302	522	330	425	556	515	327	456	613	545.721	-0.0637814	0.104795	-0.608631	0.542769	1
ENSG00000089351	GRAMD1A	749	395	578	540	687	403	649	428	621.499	0.0700953	0.0685548	1.02247	0.306558	1
ENSG00000089356	FXYD3	1	0	1	0	0	0	1	1	0.805142	0.0261105	1.57333	0.0165957	0.986759	1
ENSG00000089472	HEPH	9	0	6	9	3	4	9	9	6.96111	-0.0446488	0.516632	-0.0864229	0.93113	1
ENSG00000089486	CDIP1	506	336	431	357	550	299	467	300	456.068	0.0367536	0.0755456	0.486508	0.626607	1
ENSG00000089505	CMTM1	13	10	7	5	11	8	12	3	10.4156	0.0560998	0.45684	0.1228	0.902266	1
ENSG00000089558	KCNH4	5	4	5	4	6	4	7	0	5.15729	0.0930564	0.606706	0.15338	0.878099	1
ENSG00000089597	GANAB	8842	6611	7003	5453	9196	5968	7884	4938	7992.91	0.0110849	0.0373294	0.296947	0.766507	1
ENSG00000089639	GMIP	1194	768	953	728	1105	644	1060	557	1038.15	0.140577	0.0821402	1.71143	0.0870018	1
ENSG00000089682	RBM41	242	172	155	154	237	167	218	161	228.07	-0.116782	0.112208	-1.04077	0.297983	1
ENSG00000089685	BIRC5	2307	2083	1626	1346	2272	1659	1865	1161	1975.81	0.0895389	0.063746	1.40462	0.160134	1
ENSG00000089692	LAG3	0	2	3	0	3	4	3	1	2.36631	-1.13478	0.9671	-1.17338	0.240644	1
ENSG00000089693	MLF2	2164	1425	1838	1872	2198	1229	2004	1650	2049.97	0.0584768	0.0666323	0.877605	0.380158	1
ENSG00000089723	OTUB2	29	25	29	24	29	18	29	19	32.9979	0.190343	0.235356	0.808743	0.418663	1
ENSG00000089737	DDX24	4002	2381	2979	2148	4112	2073	3735	2276	3342.21	-0.065592	0.0734134	-0.893461	0.37161	1
ENSG00000089775	ZBTB25	59	42	43	42	49	37	47	32	54.6885	0.177793	0.194427	0.914447	0.360482	1
ENSG00000089818	NECAP1	265	180	197	142	248	180	270	183	265.064	-0.167348	0.103407	-1.61834	0.105589	1
ENSG00000089820	ARHGAP4	2011	1486	1355	1848	1716	1123	1513	1234	1820.51	0.260389	0.0774763	3.36089	0.000776926	0.905094
ENSG00000089847	ANKRD24	24	11	18	16	15	11	9	7	16.1046	0.715886	0.330255	2.16768	0.0301834	1
ENSG00000089876	DHX32	432	255	353	410	419	225	435	410	429.179	-0.0262069	0.09426	-0.278028	0.780991	1
ENSG00000089902	RCOR1	1892	1334	1267	849	1908	1385	1555	710	1652.8	-0.0361825	0.0834271	-0.433702	0.664505	1
ENSG00000089916	GPATCH2L	1597	1052	1157	805	1448	1095	1393	734	1474.73	-0.0168836	0.0892799	-0.189108	0.850008	1
ENSG00000090006	LTBP4	355	279	286	299	361	215	327	200	346.708	0.171152	0.0916142	1.86818	0.061737	1
ENSG00000090013	BLVRB	84	75	63	190	103	68	95	168	125.337	-0.114462	0.178994	-0.639473	0.522515	1
ENSG00000090020	SLC9A1	582	313	467	277	572	269	508	240	486.059	0.0764337	0.0857964	0.890873	0.372997	1
ENSG00000090054	SPTLC1	1685	1240	1331	1305	1751	1208	1575	1483	1640.41	-0.116591	0.0700907	-1.66343	0.0962266	1
ENSG00000090060	PAPOLA	6483	4408	5020	4554	6717	4151	6135	4787	6232.7	-0.0855674	0.0484609	-1.7657	0.0774462	1
ENSG00000090061	CCNK	385	306	325	166	418	241	381	159	357.937	0.013229	0.0983411	0.134521	0.89299	1
ENSG00000090097	PCBP4	111	63	97	149	110	56	103	101	117.541	0.182984	0.142713	1.28218	0.199779	1
ENSG00000090104	RGS1	1	1	1	1	1	0	0	2	0.922818	0.464104	1.44357	0.321498	0.747833	1
ENSG00000090238	YPEL3	87	64	84	107	79	55	99	69	93.4699	0.194131	0.141223	1.37464	0.169242	1
ENSG00000090263	MRPS33	448	365	454	1107	531	318	553	1209	674.73	-0.127108	0.150473	-0.844718	0.398268	1
ENSG00000090266	NDUFB2	355	391	347	759	418	324	346	733	497.654	0.0185241	0.146332	0.12659	0.899265	1
ENSG00000090273	NUDC	2724	1878	2252	1699	2804	1678	2464	1540	2201.63	0.0315154	0.0899354	0.350423	0.726021	1
ENSG00000090316	MAEA	1379	1136	1053	852	1311	885	1191	846	1226.93	0.0643463	0.0623796	1.03153	0.302294	1
ENSG00000090339	ICAM1	4	2	3	6	6	5	9	4	8.62356	-0.673691	0.544849	-1.23647	0.216283	1
ENSG00000090372	STRN4	1887	1295	1639	1316	1977	1057	1847	1108	1763.98	0.0677338	0.052183	1.298	0.194286	1
ENSG00000090376	IRAK3	3602	2397	2338	1744	3250	2364	2948	1623	2992.16	-0.0185019	0.0822629	-0.224912	0.822048	1
ENSG00000090382	LYZ	3894	2558	2094	4702	4188	2351	2725	4739	3779.86	-0.0987289	0.0786851	-1.25474	0.209575	1
ENSG00000090402	SI	0	0	0	0	0	0	0	0	0.0720185	0	5.94781	0	1	1
ENSG00000090432	MUL1	340	303	281	265	334	293	318	244	360.929	0.000904691	0.0901156	0.0100392	0.99199	1
ENSG00000090447	TFAP4	324	235	265	223	326	209	326	192	276.08	0.0115104	0.0904627	0.127239	0.898751	1
ENSG00000090470	PDCD7	1222	959	964	757	1382	839	1047	752	1137.25	-0.0320578	0.0563382	-0.569024	0.56934	1
ENSG00000090487	SPG21	1978	1681	1651	1509	2154	1481	1996	1548	2015.66	-0.0670012	0.050732	-1.32069	0.186605	1
ENSG00000090512	FETUB	0	0	0	0	0	0	0	0	0.0290167	0	5.94781	0	1	1
ENSG00000090520	DNAJB11	997	875	692	553	1080	785	830	656	892.285	-0.119017	0.0693617	-1.71589	0.0861829	1
ENSG00000090530	P3H2	0	0	0	5	1	2	0	1	1.89004	0.297068	1.20336	0.246866	0.805012	1
ENSG00000090534	THPO	0	0	0	0	1	1	0	0	0.214673	-1.56743	4.68247	-0.334744	0.737818	1
ENSG00000090539	CHRD	0	0	0	1	0	0	0	0	0.0415044	0.7172	5.94781	0.120582	0.904022	1
ENSG00000090554	FLT3LG	0	1	0	0	1	3	1	1	1.15749	-2.11056	1.37437	-1.53566	0.124622	1
ENSG00000090565	RAB11FIP3	1873	1391	1416	1081	1717	1183	1516	902	1557.04	0.125285	0.058492	2.14192	0.0322003	1
ENSG00000090581	GNPTG	597	379	516	589	632	324	558	566	580.436	0.0174371	0.0906253	0.192408	0.847422	1
ENSG00000090612	ZNF268	483	328	331	389	496	303	399	373	463.731	-0.0364054	0.0861032	-0.422811	0.672433	1
ENSG00000090615	GOLGA3	1252	1103	901	573	1159	974	1030	534	1151.89	0.0465429	0.0779866	0.596807	0.550636	1
ENSG00000090621	PABPC4	8512	6180	6577	4997	8629	5408	7641	4755	7631.01	0.0032822	0.0355527	0.0923192	0.926444	1
ENSG00000090659	CD209	72	49	102	95	77	38	104	97	106.77	0.0369912	0.152729	0.242201	0.808625	1
ENSG00000090661	CERS4	53	44	65	59	63	39	72	64	67.1281	-0.0936068	0.166759	-0.561329	0.574573	1
ENSG00000090674	MCOLN1	148	113	114	115	140	87	167	102	142.452	0.0105727	0.117886	0.0896863	0.928537	1
ENSG00000090686	USP48	2346	1634	1819	1589	2306	1564	2069	1493	2237.92	-0.00467446	0.0537185	-0.0870177	0.930657	1
ENSG00000090776	EFNB1	237	249	190	150	254	203	256	164	280.511	-0.0813737	0.102572	-0.793331	0.427585	1
ENSG00000090857	PDPR	624	418	461	288	614	363	573	253	574.708	0.0179272	0.086408	0.207472	0.835641	1
ENSG00000090861	AARS	4401	2961	4632	4745	4616	2623	5717	4309	5322.45	-0.0160932	0.124583	-0.129177	0.897218	1
ENSG00000090863	GLG1	4127	2753	3146	2339	4174	2626	3747	2279	3714.04	-0.0440105	0.0508159	-0.866078	0.386448	1
ENSG00000090889	KIF4A	1821	1087	1226	781	1869	1020	1485	766	1417.48	-0.0507412	0.0513535	-0.988076	0.323115	1
ENSG00000090905	TNRC6A	1357	819	1014	591	1256	798	1247	523	1174.36	0.000224889	0.0971345	0.00231523	0.998153	1
ENSG00000090924	PLEKHG2	867	457	595	399	756	369	714	332	715.652	0.120004	0.086521	1.38699	0.165445	1
ENSG00000090932	DLL3	3	5	1	3	1	2	0	2	1.92888	1.21377	0.918355	1.32168	0.186274	1
ENSG00000090971	NAT14	157	167	137	192	171	155	164	168	186.53	-0.0207494	0.116755	-0.177718	0.858944	1
ENSG00000090975	PITPNM2	192	117	131	70	160	86	137	75	143.453	0.164606	0.11796	1.39544	0.162885	1
ENSG00000090989	EXOC1	772	492	625	749	767	452	781	802	807.147	-0.078371	0.0718275	-1.0911	0.275229	1
ENSG00000091009	RBM27	493	387	414	350	554	363	488	364	499.343	-0.0980305	0.0688874	-1.42305	0.154721	1
ENSG00000091010	POU4F3	8	2	6	2	5	3	4	2	3.16184	0.34563	0.641899	0.53845	0.590266	1
ENSG00000091039	OSBPL8	2486	1898	1901	1622	2305	2025	2402	1863	2493.3	-0.131044	0.08816	-1.48643	0.137165	1
ENSG00000091073	DTX2	440	269	334	266	438	225	379	239	400.002	0.0559611	0.0944689	0.592376	0.553599	1
ENSG00000091106	NLRC4	30	14	12	35	27	17	21	46	30.8241	-0.29761	0.274238	-1.08523	0.277822	1
ENSG00000091127	PUS7	479	317	325	192	480	294	368	214	366.73	-0.048879	0.0904543	-0.540373	0.58894	1
ENSG00000091128	LAMB4	0	0	0	0	0	0	0	0	0.0175364	0	5.94781	0	1	1
ENSG00000091129	NRCAM	0	0	0	0	2	0	0	0	0.196745	-1.23275	4.20443	-0.293202	0.769368	1
ENSG00000091136	LAMB1	7	5	5	2	4	5	4	1	5.22916	0.446	0.590193	0.755686	0.449837	1
ENSG00000091137	SLC26A4	12	3	2	2	4	4	4	1	5.20861	0.449991	0.625151	0.719812	0.471641	1
ENSG00000091138	SLC26A3	1	0	0	1	1	0	0	2	0.46076	-0.522643	2.21186	-0.236291	0.813207	1
ENSG00000091140	DLD	2873	2394	2556	4175	2991	2266	3024	4830	3583.39	-0.12166	0.103628	-1.174	0.240394	1
ENSG00000091157	WDR7	317	242	250	139	360	210	316	141	300.332	-0.0938104	0.0990855	-0.946762	0.34376	1
ENSG00000091164	TXNL1	1710	1210	1445	1429	1828	1077	1719	1493	1678.6	-0.0670133	0.0568625	-1.17851	0.238591	1
ENSG00000091181	IL5RA	0	0	0	0	1	0	0	0	0.0295407	-0.725348	5.94781	-0.121952	0.902937	1
ENSG00000091262	ABCC6	156	107	143	95	148	135	146	80	153.297	-0.0116236	0.120895	-0.0961466	0.923404	1
ENSG00000091317	CMTM6	4326	3632	3676	4096	4704	3696	4535	4365	4730.53	-0.138741	0.0635062	-2.18469	0.0289116	1
ENSG00000091409	ITGA6	9	6	6	3	12	6	6	5	7.57437	-0.263637	0.493822	-0.533872	0.59343	1
ENSG00000091428	RAPGEF4	2	2	2	2	2	1	1	1	1.91972	0.715294	0.957535	0.747016	0.455054	1
ENSG00000091436	AC013461.1	1707	1223	1538	882	1772	1186	1742	845	1583.24	-0.0340768	0.057089	-0.596907	0.550569	1
ENSG00000091482	SMPX	0	0	0	0	0	0	0	0	0
ENSG00000091483	FH	2469	2356	2171	2074	2719	2109	2651	2454	2737.35	-0.132125	0.0846129	-1.56152	0.1184	1
ENSG00000091490	SEL1L3	968	639	737	790	1007	605	875	815	1193.97	-0.0719437	0.0500399	-1.43773	0.150512	1
ENSG00000091513	TF	1	0	2	5	1	0	0	0	1.15894	2.5326	1.3574	1.86578	0.0620723	1
ENSG00000091527	CDV3	4223	3133	3270	2576	4273	2946	3787	2504	3810.71	-0.0279497	0.0410798	-0.680375	0.496267	1
ENSG00000091536	MYO15A	9	5	11	5	9	4	10	1	9.20128	0.370606	0.523929	0.70736	0.479343	1
ENSG00000091542	ALKBH5	1044	849	917	669	1091	730	1066	616	1000.5	0.0114265	0.06049	0.1889	0.850171	1
ENSG00000091583	APOH	0	0	0	0	0	0	0	0	0
ENSG00000091592	NLRP1	8	2	4	5	6	3	8	5	6.58246	-0.215668	0.544557	-0.396044	0.692073	1
ENSG00000091622	PITPNM3	9	1	1	1	3	1	4	0	3.45032	0.557308	0.799377	0.697178	0.485692	1
ENSG00000091640	SPAG7	434	350	431	716	484	279	479	743	539.692	-0.0238508	0.109859	-0.217104	0.828127	1
ENSG00000091651	ORC6	900	771	651	694	991	703	782	699	858.329	-0.0750322	0.0614765	-1.2205	0.222275	1
ENSG00000091656	ZFHX4	0	0	0	1	0	0	1	0	0.331153	-0.00411976	2.27753	-0.00180887	0.998557	1
ENSG00000091664	SLC17A6	0	0	0	0	0	0	0	0	0
ENSG00000091704	CPA1	0	0	1	0	0	0	0	0	0.0376101	0.7172	5.94781	0.120582	0.904022	1
ENSG00000091732	ZC3HC1	541	400	416	355	538	318	496	296	474.558	0.0798467	0.0821355	0.972135	0.330984	1
ENSG00000091831	ESR1	0	0	0	0	0	0	0	0	0.026998	0	5.94781	0	1	1
ENSG00000091844	RGS17	22	8	26	12	17	12	17	8	22.1926	0.34864	0.334923	1.04096	0.297896	1
ENSG00000091879	ANGPT2	3	2	2	1	4	0	1	0	2.53294	0.770958	1.03644	0.743849	0.456968	1
ENSG00000091947	TMEM101	569	508	502	708	547	460	597	585	628.891	0.0568963	0.073526	0.773825	0.439034	1
ENSG00000091972	CD200	0	0	0	0	0	0	0	0	0
ENSG00000091986	CCDC80	7	6	9	11	12	9	7	6	9.12926	-0.0363706	0.430618	-0.0844614	0.93269	1
ENSG00000092009	CMA1	3	4	4	12	10	6	11	4	6.82265	-0.450315	0.502773	-0.895662	0.370433	1
ENSG00000092010	PSME1	1188	1016	843	1000	1216	947	965	943	1114.99	-0.014767	0.0682588	-0.216338	0.828724	1
ENSG00000092020	PPP2R3C	609	584	519	912	665	553	646	943	746.165	-0.10876	0.102538	-1.06068	0.288836	1
ENSG00000092036	HAUS4	283	226	250	307	284	222	248	308	296.278	0.000469194	0.103157	0.00454834	0.996371	1
ENSG00000092051	JPH4	2	0	0	1	0	0	0	0	0.333218	1.94496	2.41534	0.805255	0.420672	1
ENSG00000092054	MYH7	5	1	9	8	9	0	9	6	8.03658	0.0168594	0.550312	0.0306361	0.97556	1
ENSG00000092067	CEBPE	267	270	195	206	253	212	244	165	255.328	0.107198	0.11073	0.968111	0.332989	1
ENSG00000092068	SLC7A8	0	1	1	3	1	1	0	0	1.44365	1.32213	1.38322	0.955832	0.339157	1
ENSG00000092094	OSGEP	582	473	420	523	617	392	552	484	556.574	-0.0287565	0.0712476	-0.403613	0.686497	1
ENSG00000092096	SLC22A17	1	0	0	1	1	0	0	0	0.249036	0.749558	3.48492	0.215086	0.8297	1
ENSG00000092098	RNF31	22	12	15	12	13	6	17	1	14.8576	0.78412	0.373667	2.09844	0.035866	1
ENSG00000092108	SCFD1	1007	764	993	1383	1126	749	1154	1656	1224.88	-0.16288	0.0924451	-1.76191	0.0780851	1
ENSG00000092140	G2E3	633	464	511	586	650	506	553	691	700.642	-0.139726	0.102665	-1.36098	0.17352	1
ENSG00000092148	HECTD1	2897	2161	2200	1362	2808	2170	2565	1319	2684.03	-0.0355803	0.0776848	-0.458008	0.646946	1
ENSG00000092199	HNRNPC	14543	9076	12235	17051	15587	7717	15066	17685	15316.1	-0.060551	0.0773584	-0.782732	0.433784	1
ENSG00000092200	RPGRIP1	8	10	7	5	10	2	19	8	10.3171	-0.313267	0.442776	-0.707506	0.479252	1
ENSG00000092201	SUPT16H	6500	4009	4785	3945	6844	3676	5883	3816	5532.06	-0.0544603	0.0485693	-1.12129	0.262164	1
ENSG00000092203	TOX4	1307	748	1050	845	1390	693	1421	808	1230.18	-0.0940583	0.0598667	-1.57113	0.116153	1
ENSG00000092208	GEMIN2	194	162	132	374	168	144	181	384	233.885	-0.0411171	0.164986	-0.249217	0.803193	1
ENSG00000092295	TGM1	21	10	20	15	13	11	15	3	17.1905	0.671938	0.344021	1.95319	0.0507973	1
ENSG00000092330	TINF2	538	371	444	372	551	341	480	361	490.976	0.00361435	0.0710092	0.0508997	0.959405	1
ENSG00000092345	DAZL	0	0	0	0	0	0	0	0	0
ENSG00000092377	TBL1Y	0	0	0	0	0	0	0	0	0
ENSG00000092421	SEMA6A	15	11	18	12	15	12	17	3	14.763	0.330111	0.378358	0.872483	0.382945	1
ENSG00000092439	TRPM7	2705	1831	1897	1707	2486	1800	2280	1863	2499.03	-0.0627054	0.0734834	-0.853327	0.393478	1
ENSG00000092445	TYRO3	367	272	243	234	330	264	291	233	310.501	-0.0105801	0.0841379	-0.125747	0.899932	1
ENSG00000092470	WDR76	1419	886	1069	670	1390	796	1260	686	1154.64	-0.0213295	0.0713074	-0.29912	0.764848	1
ENSG00000092529	CAPN3	76	60	71	28	60	38	64	10	67.7698	0.531027	0.283322	1.87428	0.0608913	1
ENSG00000092531	SNAP23	865	400	659	646	940	399	928	709	788.829	-0.192052	0.0701334	-2.73838	0.00617432	1
ENSG00000092607	TBX15	3	3	6	3	8	2	6	1	5.69007	-0.105952	0.604832	-0.175176	0.860942	1
ENSG00000092621	PHGDH	2475	2597	3023	4013	2454	2090	3510	3528	3843.1	0.0736651	0.183249	0.401994	0.687688	1
ENSG00000092758	COL9A3	715	676	561	576	656	532	611	497	723.93	0.136588	0.0607524	2.24827	0.0245587	1
ENSG00000092820	EZR	7105	4816	5467	4187	7439	4225	6401	4183	6036.48	-0.0295209	0.0460847	-0.640579	0.521796	1
ENSG00000092841	MYL6	4877	4163	3873	9165	5166	3385	4644	9687	5765.94	-0.0442839	0.134139	-0.330134	0.741299	1
ENSG00000092847	AGO1	650	424	519	309	622	384	608	303	575.255	-0.000166629	0.0929702	-0.00179229	0.99857	1
ENSG00000092850	TEKT2	2	1	2	2	1	0	0	0	1.67974	2.49129	1.29473	1.92417	0.054333	1
ENSG00000092853	CLSPN	1188	825	865	468	1218	731	1067	527	938.244	-0.082193	0.121536	-0.676285	0.49886	1
ENSG00000092871	RFFL	400	209	305	224	401	158	382	210	348.109	0.0222242	0.0801742	0.277199	0.781627	1
ENSG00000092929	UNC13D	2544	1701	1864	1372	2236	1440	2153	1085	2132.09	0.131637	0.0669966	1.96484	0.0494333	1
ENSG00000092931	MFSD11	234	237	157	147	227	210	192	155	231.51	-0.0308696	0.1012	-0.305035	0.76034	1
ENSG00000092964	DPYSL2	522	267	394	365	502	249	482	334	466.87	-0.00162652	0.0900641	-0.0180596	0.985591	1
ENSG00000092969	TGFB2	171	109	166	42	202	93	206	57	141.137	-0.153364	0.125047	-1.22645	0.220029	1
ENSG00000092978	GPATCH2	384	278	330	354	420	265	402	356	427.537	-0.09309	0.0772588	-1.20491	0.228238	1
ENSG00000093000	NUP50	1698	1327	1343	1056	1708	1144	1553	978	1569.3	0.0224689	0.0568377	0.395317	0.692609	1
ENSG00000093009	CDC45	1068	739	758	762	1127	613	953	797	911.712	-0.0556304	0.0731067	-0.760949	0.446688	1
ENSG00000093010	COMT	2923	2630	2453	2306	3120	2265	2777	2034	2891.8	0.0277897	0.0709467	0.391698	0.695281	1
ENSG00000093072	CECR1	285	170	201	210	273	130	216	154	285.66	0.182666	0.0980783	1.86245	0.0625402	1
ENSG00000093100	XXbac-B461K10.4	0	1	0	0	0	0	0	0	0.34948	0.717207	2.26151	0.317136	0.75114	1
ENSG00000093134	VNN3	0	0	0	0	0	0	0	0	0.0320897	0	5.94781	0	1	1
ENSG00000093144	ECHDC1	3180	2684	2641	4320	3264	2537	3192	4814	3620.72	-0.10707	0.0945833	-1.13202	0.257627	1
[truncated: 58,662 more rows]

## Sheet: V24_NTC vs E24_NTC
EnsemblID	GeneSymbol	V24_NTC_N1	V24_NTC_N2	V24_NTC_N3	V24_NTC_N4	E24_NTC_N1	E24_NTC_N2	E24_NTC_N3	E24_NTC_N4	baseMean	log2FoldChange	lfcSE	stat	pvalue	padj
ENSG00000000003	TSPAN6	81	120	164	217	105	205	163	281	183.469	-0.280709	0.154898	-1.81222	0.0699524	0.730425
ENSG00000000005	TNMD	0	0	0	0	0	0	0	0	0
ENSG00000000419	DPM1	1456	1891	2368	3155	1520	2601	1876	2974	2205.41	0.0777531	0.144826	0.536874	0.591355	1
ENSG00000000457	SCYL3	251	233	395	332	297	343	337	303	308.36	-0.00654506	0.0884453	-0.0740012	0.941009	1
ENSG00000000460	C1orf112	591	556	638	677	821	822	599	611	722.78	-0.0964882	0.0944578	-1.0215	0.30702	1
ENSG00000000938	FGR	156	123	163	120	89	81	98	80	90.8831	0.783295	0.131271	5.96701	2.41636e-09	2.31329e-07
ENSG00000000971	CFH	0	0	0	0	0	0	1	0	0.14669	-0.618017	5.23861	-0.117973	0.906089	1
ENSG00000001036	FUCA2	1929	1747	2330	1775	2201	2442	1851	1635	1976.39	0.0484617	0.0460697	1.05192	0.292836	1
ENSG00000001084	GCLC	466	503	627	442	552	629	443	346	521.009	0.169402	0.0703764	2.40709	0.0160803	0.276817
ENSG00000001167	NFYA	1608	1661	1920	1908	2404	2487	1715	1774	2112.14	-0.121294	0.0727697	-1.66683	0.0955492	0.859921
ENSG00000001460	STPG1	139	76	248	90	147	138	217	160	160.885	-0.242881	0.146246	-1.66077	0.0967595	0.865417
ENSG00000001461	NIPAL3	297	334	415	235	458	438	465	294	397.72	-0.271016	0.0865861	-3.13002	0.00174794	0.0492099
ENSG00000001497	LAS1L	1831	1392	1853	1551	2294	2198	1673	1771	1940.19	-0.154032	0.0628343	-2.4514	0.0142301	0.253094
ENSG00000001561	ENPP4	40	44	51	47	46	66	52	32	54.6112	0.0063842	0.176942	0.0360808	0.971218	1
ENSG00000001617	SEMA3F	94	95	105	73	111	131	105	106	102.766	-0.204134	0.140558	-1.45231	0.146414	1
ENSG00000001626	CFTR	0	0	0	0	0	0	0	0	0
ENSG00000001629	ANKIB1	465	504	548	414	579	709	465	345	512.871	0.015853	0.0800119	0.198132	0.842941	1
ENSG00000001630	CYP51A1	35	96	39	34	33	117	44	34	58.475	0.0224816	0.198055	0.113512	0.909624	1
ENSG00000001631	KRIT1	155	133	230	170	200	191	171	162	185.276	0.0145229	0.0970499	0.149643	0.881046	1
ENSG00000002016	RAD52	140	114	188	101	148	182	140	89	133.364	0.0571847	0.115565	0.494827	0.620723	1
ENSG00000002079	MYH16	1	2	1	1	1	3	0	2	0.75845	-0.0667658	1.20155	-0.0555662	0.955687	1
ENSG00000002330	BAD	108	119	110	114	116	155	98	143	114.104	-0.0554231	0.148051	-0.374351	0.708143	1
ENSG00000002549	LAP3	922	739	932	913	854	881	733	763	823.271	0.221885	0.0659605	3.36391	0.000768468	0.025143
ENSG00000002586	CD99	0	0	0	0	0	0	0	0	0
ENSG00000002586	CD99	0	0	0	0	0	0	0	0	0.0167248	0	5.94828	0	1	1
ENSG00000002587	HS3ST1	0	0	0	0	0	0	0	0	0
ENSG00000002726	AOC1	763	446	676	648	546	327	335	420	405.366	0.737473	0.0772038	9.55229	1.26862e-21	3.71943e-19
ENSG00000002745	WNT16	1	0	0	0	3	0	0	1	0.586049	-1.40059	1.98596	-0.705249	0.480655	1
ENSG00000002746	HECW1	28	19	52	36	38	41	32	38	39.1168	-0.092782	0.230296	-0.402882	0.687035	1
ENSG00000002822	MAD1L1	15	33	27	50	25	46	39	47	38.2386	-0.245076	0.235197	-1.042	0.297411	1
ENSG00000002834	LASP1	5777	4112	7194	5122	5982	4876	5673	4827	5318.26	0.136068	0.0482116	2.8223	0.00476799	0.109775
ENSG00000002919	SNX11	611	562	845	589	637	773	651	631	644.925	0.0479017	0.0756203	0.63345	0.52644	1
ENSG00000002933	TMEM176A	658	475	708	746	327	250	256	410	335.367	1.1549	0.103045	11.2077	3.73664e-29	1.59351e-26
ENSG00000003056	M6PR	2374	1818	2270	2982	2590	2411	1894	2615	2375.14	0.0855851	0.0697567	1.22691	0.219857	1
ENSG00000003096	KLHL13	120	107	143	157	255	216	199	211	200.829	-0.647495	0.11688	-5.53982	3.02786e-08	2.55348e-06
ENSG00000003137	CYP26B1	755	637	860	576	276	289	324	269	348.588	1.39493	0.117537	11.8681	1.73453e-32	9.04075e-30
ENSG00000003147	ICA1	221	201	402	252	287	293	348	268	300.295	-0.0869166	0.0910711	-0.954382	0.33989	1
ENSG00000003249	DBNDD1	406	290	492	295	502	298	416	325	394.112	0.0315504	0.105115	0.30015	0.764063	1
ENSG00000003393	ALS2	664	615	875	582	790	908	797	537	756.687	-0.0448933	0.0639592	-0.701905	0.482738	1
ENSG00000003400	CASP10	329	331	576	353	403	466	442	344	409.72	0.017897	0.0817262	0.218987	0.82666	1
ENSG00000003402	CFLAR	2167	2132	3148	1843	2372	2629	2195	1412	2204.96	0.221443	0.0828599	2.67249	0.00752898	0.157848
ENSG00000003436	TFPI	0	1	0	0	0	0	0	0	0.0815383	0.824655	5.94828	0.138638	0.889736	1
ENSG00000003509	NDUFAF7	324	298	342	415	317	347	290	412	342.68	0.1153	0.0985707	1.16972	0.242113	1
ENSG00000003756	RBM5	1458	1221	2120	1095	1737	1764	1712	1127	1543.91	-0.0245	0.0693059	-0.353505	0.72371	1
ENSG00000003987	MTMR7	42	44	94	87	30	50	64	51	47.5336	0.503464	0.186291	2.70257	0.00688055	0.146458
ENSG00000003989	SLC7A2	171	247	360	297	105	156	162	104	141.652	1.11132	0.12256	9.06756	1.2171e-19	2.96593e-17
ENSG00000004059	ARF5	788	457	743	772	757	609	649	948	722.13	-0.00968296	0.0960195	-0.100844	0.919675	1
ENSG00000004139	SARM1	30	28	46	19	27	38	24	18	23.6738	0.284787	0.250681	1.13606	0.255933	1
ENSG00000004142	POLDIP2	2041	1521	2260	1710	2307	1929	1939	1850	1947.16	-0.000395551	0.0629532	-0.00628325	0.994987	1
ENSG00000004399	PLXND1	2404	1856	3022	1746	2740	2403	2514	1787	2275.88	0.0212529	0.055705	0.381526	0.702813	1
ENSG00000004455	AK2	8777	5725	9731	10939	9599	7045	7769	10269	8628.15	0.100049	0.06134	1.63106	0.102877	0.890401
ENSG00000004468	CD38	480	376	415	308	187	137	101	112	174.815	1.68645	0.123194	13.6894	1.17487e-42	8.47895e-40
ENSG00000004478	FKBP4	754	544	457	493	848	754	390	468	629.185	0.0226546	0.140083	0.161723	0.871524	1
ENSG00000004487	KDM1A	2341	2014	2405	2085	2971	2768	2167	1992	2479.22	-0.0447799	0.066046	-0.678011	0.497765	1
ENSG00000004534	RBM6	1494	1205	1461	1059	1697	1661	1254	981	1417.9	0.0216659	0.0883939	0.245106	0.806374	1
ENSG00000004660	CAMKK1	28	32	34	22	34	48	23	14	30.3278	0.12031	0.245249	0.490561	0.623737	1
ENSG00000004700	RECQL	374	467	412	656	423	613	360	441	521.77	0.157888	0.097605	1.61762	0.105744	0.905189
ENSG00000004766	VPS50	356	349	449	639	362	457	365	549	450.716	0.125746	0.118152	1.06427	0.287207	1
ENSG00000004776	HSPB6	0	1	4	0	3	0	3	2	1.21338	-0.733222	1.06486	-0.688561	0.491099	1
ENSG00000004777	ARHGAP33	191	167	225	123	180	254	127	150	171.458	0.0998267	0.270405	0.369174	0.711998	1
ENSG00000004779	NDUFAB1	1219	1989	1354	1758	1234	2193	1059	1615	1490.45	0.182618	0.0967631	1.88727	0.0591239	0.669119
ENSG00000004799	PDK4	3	3	1	2	2	3	9	3	3.44037	-0.75813	0.711079	-1.06617	0.286347	1
[truncated: 60,599 more rows]

## Sheet: E24_KO vs E24_NTC
EnsemblID	GeneSymbol	E24_KO_N1	E24_KO_N2	E24_KO_N3	E24_KO_N4	E24_NTC_N1	E24_NTC_N2	E24_NTC_N3	E24_NTC_N4	baseMean	log2FoldChange	lfcSE	stat	pvalue	padj
[truncated: 60,661 more rows]

[truncated: 5 more sheets: V4_KO vs V4_NTC, V4_KO vs E4_KO, E4_KO vs E4_NTC, V4_NTC vs E4_NTC, All Results]
